# Supplementary material for: The association between cardiovascular health and obstructive sleep apnea symptoms: findings from NHANES
Source: Front Cardiovasc Med. 2024 Dec 20;11:1466752. doi: 10.3389/fcvm.2024.1466752 (PMC11695300; doi:10.3389/fcvm.2024.1466752)
Supplement: Supplementary file 1 [file Datasheet1.csv]

seqn	Year	sdmvpsu	sdmvstra	Age	Age1	Sex	Race	Marital_status	Poverty	Poverty1	Education_level	BMI	BMI1	Alcohol	Smoking	Pregnant	CVD	Hyperlipidemia	Hypertension	DM	OSAS	LE8	LE8_Group	wtmec2yr	nhs_wt
31131	2005-2006	1	48	44	<60	female	non-hispanic black	married	4.65	>1	More than High school	30.9	>=30	former	never	no	yes	yes	yes	no	no	71.875	Moderate_CVH	26770.58461	6692.646151
31132	2005-2006	2	52	70	>=60	male	non-hispanic white	married	5	>1	More than High school	24.74	<25	mild	never	NA	no	yes	yes	yes	no	79.375	Moderate_CVH	35315.5389	8828.884725
31144	2005-2006	1	45	21	<60	male	others	never married	0.46	<=1	High school	25.03	¡Ý25 to <30	mild	never	NA	no	yes	no	no	no	63.75	Moderate_CVH	49416.75569	12354.18892
31150	2005-2006	2	44	79	>=60	male	non-hispanic white	divorced	1.22	>1	High school	28.93	¡Ý25 to <30	moderate	former	NA	no	no	no	no	no	86.875	High_CVH	15572.42503	3893.106258
31151	2005-2006	2	53	59	<60	female	non-hispanic black	married	3.03	>1	High school	29.51	¡Ý25 to <30	former	former	no	yes	yes	yes	yes	yes	55	Moderate_CVH	32058.65402	8014.663505
31153	2005-2006	2	54	44	<60	female	others	never married	1.03	>1	High school	39.1	>=30	former	former	no	no	yes	yes	no	yes	75.625	Moderate_CVH	42554.63919	10638.6598
31154	2005-2006	1	45	62	>=60	male	non-hispanic black	married	1.56	>1	High school	26.98	¡Ý25 to <30	moderate	now	NA	no	no	yes	no	no	32.5	Low_CVH	9489.676959	2372.41924
31155	2005-2006	2	48	38	<60	male	others	married	3.5	>1	More than High school	25.61	¡Ý25 to <30	never	never	NA	no	yes	no	no	no	66.25	Moderate_CVH	77639.45211	19409.86303
31158	2005-2006	2	50	71	>=60	male	non-hispanic white	married	3.71	>1	More than High school	21.65	<25	moderate	now	NA	no	no	yes	no	no	59.375	Moderate_CVH	43600.3261	10900.08153
31160	2005-2006	1	46	39	<60	female	non-hispanic white	married	1.91	>1	Less than High school	35.19	>=30	mild	never	no	no	yes	no	no	no	71.875	Moderate_CVH	104038.3048	26009.57621
31162	2005-2006	2	47	71	>=60	female	non-hispanic white	married	2.5	>1	High school	29.6	¡Ý25 to <30	former	never	NA	yes	yes	yes	yes	no	70	Moderate_CVH	66398.88783	16599.72196
31164	2005-2006	1	53	54	<60	male	non-hispanic white	married	5	>1	More than High school	25.45	¡Ý25 to <30	mild	never	NA	no	yes	yes	no	yes	60	Moderate_CVH	91399.18497	22849.79624
31167	2005-2006	1	44	37	<60	male	non-hispanic white	married	4.16	>1	More than High school	34.44	>=30	mild	now	NA	no	yes	yes	no	yes	43.125	Low_CVH	62579.32356	15644.83089
31179	2005-2006	1	54	71	>=60	male	non-hispanic white	separated	0.44	<=1	High school	26.08	¡Ý25 to <30	former	former	NA	no	yes	yes	no	no	64.375	Moderate_CVH	44953.67261	11238.41815
31183	2005-2006	1	47	33	<60	female	non-hispanic white	married	3.9	>1	More than High school	25.7	¡Ý25 to <30	mild	never	no	no	yes	no	no	no	83.75	High_CVH	97983.06439	24495.7661
31186	2005-2006	1	54	46	<60	female	mexican american	divorced	1.68	>1	Less than High school	33.6	>=30	mild	now	no	no	no	no	yes	no	50	Moderate_CVH	20767.68734	5191.921836
31187	2005-2006	2	54	22	<60	female	non-hispanic white	living with partner	4.29	>1	More than High school	25.26	¡Ý25 to <30	never	never	no	yes	no	no	no	no	87.5	High_CVH	70222.53208	17555.63302
31194	2005-2006	2	53	47	<60	female	mexican american	divorced	1.02	>1	Less than High school	36.9	>=30	heavy	never	no	no	yes	yes	yes	no	43.125	Low_CVH	20669.51187	5167.377967
31195	2005-2006	2	48	73	>=60	male	non-hispanic white	married	5	>1	More than High school	22.75	<25	mild	former	NA	no	yes	yes	no	no	79.375	Moderate_CVH	44231.16725	11057.79181
31199	2005-2006	1	46	25	<60	female	non-hispanic white	living with partner	1	<=1	More than High school	24.2	<25	heavy	never	no	no	no	no	no	no	90	High_CVH	78914.75133	19728.68783
31205	2005-2006	1	57	43	<60	female	mexican american	married	5	>1	More than High school	31.52	>=30	former	never	no	no	yes	no	no	no	70.625	Moderate_CVH	24649.37565	6162.343913
31207	2005-2006	1	49	20	<60	female	non-hispanic black	never married	0.1	<=1	More than High school	19.12	<25	never	never	no	no	no	no	no	no	77.5	Moderate_CVH	32480.77909	8120.194772
31208	2005-2006	1	55	47	<60	female	non-hispanic white	living with partner	5	>1	More than High school	18.34	<25	mild	never	no	no	yes	yes	no	no	74.375	Moderate_CVH	93324.42374	23331.10594
31213	2005-2006	1	52	53	<60	female	non-hispanic black	never married	1.05	>1	Less than High school	26.38	¡Ý25 to <30	never	never	no	yes	yes	yes	no	no	71.25	Moderate_CVH	28267.81046	7066.952615
31214	2005-2006	1	48	46	<60	female	non-hispanic white	married	0.77	<=1	More than High school	35.44	>=30	mild	former	no	no	yes	no	no	yes	40	Low_CVH	87765.05095	21941.26274
31220	2005-2006	1	50	50	<60	male	non-hispanic white	married	5	>1	High school	25.36	¡Ý25 to <30	mild	never	NA	no	no	no	no	no	66.25	Moderate_CVH	95934.54542	23983.63636
31221	2005-2006	2	49	54	<60	female	non-hispanic white	married	5	>1	High school	36.03	>=30	former	never	no	no	yes	no	no	no	71.875	Moderate_CVH	93147.43328	23286.85832
31223	2005-2006	2	58	61	>=60	male	mexican american	married	1.68	>1	Less than High school	30.22	>=30	mild	never	NA	no	yes	yes	no	yes	64.375	Moderate_CVH	4476.161435	1119.040359
31227	2005-2006	2	48	64	>=60	male	non-hispanic white	married	5	>1	More than High school	23.32	<25	mild	never	NA	no	yes	yes	no	no	81.25	High_CVH	68158.07718	17039.5193
31228	2005-2006	1	54	34	<60	male	mexican american	living with partner	1.68	>1	Less than High school	22.92	<25	mild	former	NA	no	no	no	no	no	58.75	Moderate_CVH	29217.95238	7304.488094
31232	2005-2006	1	47	56	<60	female	non-hispanic black	widowed	1.17	>1	High school	29.1	¡Ý25 to <30	never	never	no	no	yes	yes	no	yes	61.25	Moderate_CVH	30436.23955	7609.059887
31233	2005-2006	2	47	83	>=60	male	non-hispanic white	married	2.61	>1	Less than High school	36.62	>=30	mild	former	NA	yes	yes	no	yes	no	53.75	Moderate_CVH	28238.70046	7059.675115
31241	2005-2006	1	51	40	<60	male	others	married	2.73	>1	Less than High school	32.31	>=30	former	former	NA	no	yes	no	no	yes	44.375	Low_CVH	27902.03008	6975.50752
31242	2005-2006	2	52	58	<60	male	non-hispanic white	married	5	>1	More than High school	28.31	¡Ý25 to <30	mild	never	NA	no	yes	no	no	no	81.875	High_CVH	69682.29123	17420.57281
31244	2005-2006	2	48	23	<60	male	non-hispanic white	living with partner	2.16	>1	More than High school	22.45	<25	mild	former	NA	no	no	no	no	no	83.125	High_CVH	90841.26215	22710.31554
31252	2005-2006	1	52	35	<60	male	non-hispanic black	married	3.62	>1	More than High school	32.62	>=30	mild	never	NA	no	yes	no	no	yes	76.875	Moderate_CVH	24787.80688	6196.951719
31254	2005-2006	1	57	30	<60	male	mexican american	married	0	<=1	Less than High school	24.18	<25	former	never	NA	no	no	no	no	no	69.375	Moderate_CVH	34952.66209	8738.165524
31257	2005-2006	2	50	70	>=60	male	non-hispanic white	married	1.21	>1	More than High school	23.55	<25	former	never	NA	no	yes	no	yes	no	73.125	Moderate_CVH	17169.55335	4292.388338
31258	2005-2006	2	49	20	<60	male	others	never married	1.43	>1	Less than High school	23.38	<25	never	never	NA	no	no	no	no	yes	93.75	High_CVH	49826.77169	12456.69292
31261	2005-2006	1	46	49	<60	female	non-hispanic black	living with partner	3.48	>1	More than High school	29.35	¡Ý25 to <30	mild	never	no	no	yes	no	no	no	81.25	High_CVH	29138.38968	7284.59742
31262	2005-2006	2	55	52	<60	male	mexican american	married	2.43	>1	Less than High school	27.78	¡Ý25 to <30	heavy	former	NA	no	yes	no	no	no	60	Moderate_CVH	26377.00369	6594.250922
31266	2005-2006	2	50	62	>=60	male	non-hispanic white	widowed	2.04	>1	High school	28.82	¡Ý25 to <30	mild	former	NA	no	no	yes	no	no	61.875	Moderate_CVH	66881.44387	16720.36097
31268	2005-2006	2	49	40	<60	female	non-hispanic white	married	0.38	<=1	High school	30.56	>=30	former	now	no	no	no	no	no	yes	56.25	Moderate_CVH	40810.26336	10202.56584
31273	2005-2006	1	48	62	>=60	male	non-hispanic white	married	3.9	>1	Less than High school	29.16	¡Ý25 to <30	heavy	never	NA	no	yes	yes	no	yes	72.5	Moderate_CVH	61025.73258	15256.43315
31276	2005-2006	1	49	36	<60	male	non-hispanic black	married	5	>1	More than High school	32.51	>=30	moderate	never	NA	no	yes	yes	no	no	70	Moderate_CVH	24787.80688	6196.951719
31277	2005-2006	2	47	61	>=60	female	non-hispanic white	married	5	>1	More than High school	28.8	¡Ý25 to <30	moderate	never	NA	no	yes	yes	no	no	70.625	Moderate_CVH	77927.55076	19481.88769
31278	2005-2006	2	54	65	>=60	male	mexican american	married	4.17	>1	Less than High school	26.01	¡Ý25 to <30	never	now	NA	no	yes	yes	no	no	41.25	Low_CVH	8405.007132	2101.251783
31279	2005-2006	1	55	76	>=60	female	non-hispanic white	married	1.17	>1	Less than High school	22.69	<25	never	never	NA	no	no	no	no	no	72.5	Moderate_CVH	51723.50497	12930.87624
31280	2005-2006	1	44	60	>=60	female	non-hispanic white	widowed	2.3	>1	High school	31.32	>=30	mild	former	NA	no	yes	no	no	no	73.125	Moderate_CVH	54376.27033	13594.06758
31284	2005-2006	2	44	80	>=60	male	non-hispanic white	married	5	>1	More than High school	21.18	<25	mild	former	NA	yes	yes	yes	no	no	83.125	High_CVH	21315.10071	5328.775177
31285	2005-2006	2	49	57	<60	female	non-hispanic white	divorced	3.57	>1	More than High school	33.24	>=30	moderate	never	no	no	yes	yes	no	no	70	Moderate_CVH	93147.43328	23286.85832
31286	2005-2006	2	49	27	<60	male	mexican american	married	0.9	<=1	More than High school	19.22	<25	mild	never	NA	no	no	no	no	no	68.75	Moderate_CVH	22647.19289	5661.798224
31297	2005-2006	1	46	85	>=60	female	non-hispanic white	widowed	5	>1	High school	26.87	¡Ý25 to <30	former	former	NA	yes	yes	yes	no	no	51.875	Moderate_CVH	36879.87211	9219.968027
31298	2005-2006	1	57	33	<60	female	mexican american	living with partner	2.83	>1	More than High school	26.87	¡Ý25 to <30	former	never	no	no	yes	no	no	no	68.75	Moderate_CVH	29586.95106	7396.737765
31301	2005-2006	1	57	66	>=60	male	mexican american	separated	2.07	>1	Less than High school	33.05	>=30	former	never	NA	yes	yes	yes	no	no	66.25	Moderate_CVH	7342.694186	1835.673547
31303	2005-2006	2	49	33	<60	female	others	married	1.71	>1	Less than High school	30.78	>=30	never	never	no	no	yes	no	no	no	75	Moderate_CVH	48502.42688	12125.60672
31308	2005-2006	1	51	59	<60	male	non-hispanic black	widowed	3.66	>1	More than High school	27.81	¡Ý25 to <30	heavy	now	NA	no	yes	yes	no	no	53.125	Moderate_CVH	32455.94806	8113.987015
31309	2005-2006	1	48	60	>=60	male	mexican american	married	0.75	<=1	Less than High school	31.98	>=30	heavy	former	NA	no	yes	yes	no	no	48.75	Low_CVH	10859.41999	2714.854996
31314	2005-2006	1	55	28	<60	male	mexican american	living with partner	5	>1	More than High school	27.19	¡Ý25 to <30	former	never	NA	no	yes	no	no	no	83.75	High_CVH	20718.35751	5179.589376
31317	2005-2006	1	49	24	<60	male	non-hispanic black	never married	0.21	<=1	More than High school	32.63	>=30	mild	never	NA	no	no	no	no	yes	77.5	Moderate_CVH	31636.45863	7909.114657
31324	2005-2006	1	47	47	<60	female	non-hispanic black	married	3.9	>1	More than High school	29.94	¡Ý25 to <30	never	never	no	no	yes	yes	no	no	63.125	Moderate_CVH	30436.23955	7609.059887
31325	2005-2006	2	44	27	<60	male	non-hispanic white	living with partner	1.63	>1	Less than High school	42.65	>=30	moderate	never	NA	no	yes	no	no	no	70	Moderate_CVH	86943.65394	21735.91348
31332	2005-2006	1	51	68	>=60	male	non-hispanic black	married	2.49	>1	Less than High school	20.93	<25	mild	former	NA	no	yes	no	no	no	57.5	Moderate_CVH	8491.163498	2122.790875
31333	2005-2006	1	56	29	<60	female	mexican american	never married	3.12	>1	More than High school	40.85	>=30	heavy	never	no	no	no	no	no	no	67.5	Moderate_CVH	22069.69608	5517.42402
31334	2005-2006	1	56	55	<60	female	non-hispanic black	never married	0.31	<=1	More than High school	43	>=30	former	never	no	no	yes	yes	no	yes	53.125	Moderate_CVH	34746.57405	8686.643513
31336	2005-2006	1	46	23	<60	female	non-hispanic white	living with partner	1.51	>1	High school	31.05	>=30	heavy	former	no	no	yes	no	no	yes	72.5	Moderate_CVH	66194.00164	16548.50041
31337	2005-2006	2	44	54	<60	male	non-hispanic white	married	5	>1	More than High school	36.3	>=30	mild	former	NA	no	yes	yes	yes	no	55.625	Moderate_CVH	82142.50666	20535.62667
31339	2005-2006	2	54	85	>=60	female	others	widowed	4.46	>1	Less than High school	24.69	<25	never	never	NA	no	yes	no	no	no	69.375	Moderate_CVH	31596.36511	7899.091278
31343	2005-2006	2	52	61	>=60	female	non-hispanic white	widowed	5	>1	More than High school	35.11	>=30	mild	never	NA	yes	yes	yes	yes	yes	45	Low_CVH	55785.31321	13946.3283
31344	2005-2006	2	52	55	<60	female	non-hispanic white	married	5	>1	More than High school	32.18	>=30	mild	never	no	no	yes	yes	no	no	78.75	Moderate_CVH	77690.95336	19422.73834
31345	2005-2006	1	46	67	>=60	female	non-hispanic white	married	2.5	>1	Less than High school	26.15	¡Ý25 to <30	mild	now	NA	no	yes	yes	no	no	53.75	Moderate_CVH	75417.25293	18854.31323
31348	2005-2006	1	49	62	>=60	male	non-hispanic black	married	5	>1	Less than High school	31.16	>=30	former	now	NA	no	yes	yes	yes	no	53.75	Moderate_CVH	12460.76689	3115.191721
31358	2005-2006	2	51	62	>=60	female	non-hispanic black	married	0.72	<=1	More than High school	30.71	>=30	never	never	NA	no	yes	yes	yes	no	51.25	Moderate_CVH	14226.29732	3556.574329
31367	2005-2006	2	53	85	>=60	female	non-hispanic white	widowed	2.2	>1	High school	18.99	<25	mild	never	no	yes	yes	yes	no	no	68.75	Moderate_CVH	37715.68988	9428.922469
31372	2005-2006	1	50	48	<60	female	non-hispanic black	living with partner	3.66	>1	More than High school	25.43	¡Ý25 to <30	moderate	now	no	no	yes	no	no	no	57.5	Moderate_CVH	33037.23794	8259.309484
31379	2005-2006	1	50	79	>=60	female	non-hispanic black	widowed	0.75	<=1	Less than High school	34.03	>=30	former	never	NA	yes	no	yes	no	yes	56.875	Moderate_CVH	23028.69438	5757.173595
31380	2005-2006	1	49	69	>=60	male	non-hispanic black	married	2.02	>1	Less than High school	20.51	<25	mild	now	NA	no	no	yes	no	no	66.25	Moderate_CVH	12460.76689	3115.191721
31382	2005-2006	2	57	61	>=60	male	non-hispanic black	living with partner	5	>1	More than High school	25.54	¡Ý25 to <30	mild	never	NA	no	yes	yes	no	no	67.5	Moderate_CVH	11293.83598	2823.458995
31386	2005-2006	2	50	45	<60	female	non-hispanic white	married	1.81	>1	Less than High school	25.01	¡Ý25 to <30	heavy	now	no	no	yes	yes	no	no	48.125	Low_CVH	41321.91989	10330.47997
31387	2005-2006	1	50	40	<60	female	non-hispanic black	living with partner	0.48	<=1	High school	19.94	<25	mild	now	no	no	no	no	no	no	64.375	Moderate_CVH	28147.23585	7036.808963
31388	2005-2006	1	45	60	>=60	female	non-hispanic white	never married	2.4	>1	High school	49.01	>=30	former	never	NA	no	yes	yes	yes	yes	42.5	Low_CVH	73135.45547	18283.86387
31396	2005-2006	1	44	55	<60	female	mexican american	divorced	3.51	>1	More than High school	31.44	>=30	moderate	never	no	no	yes	no	no	yes	72.5	Moderate_CVH	15712.84831	3928.212078
31399	2005-2006	2	46	59	<60	male	non-hispanic white	divorced	3.67	>1	More than High school	25.28	¡Ý25 to <30	former	now	NA	no	yes	no	no	no	72.5	Moderate_CVH	91877.54102	22969.38526
31403	2005-2006	1	48	21	<60	female	non-hispanic black	living with partner	2.79	>1	More than High school	29.15	¡Ý25 to <30	mild	never	no	no	yes	no	no	no	73.125	Moderate_CVH	26775.58906	6693.897264
31407	2005-2006	1	51	64	>=60	female	non-hispanic black	married	4.13	>1	More than High school	42.85	>=30	mild	now	NA	no	yes	yes	yes	no	31.875	Low_CVH	12631.86179	3157.965446
31410	2005-2006	1	50	42	<60	male	non-hispanic white	married	3.54	>1	More than High school	24.88	<25	mild	never	NA	no	no	no	no	no	79.375	Moderate_CVH	102931.2552	25732.8138
31413	2005-2006	2	44	34	<60	male	others	married	1.9	>1	High school	26.81	¡Ý25 to <30	former	former	NA	no	yes	no	no	no	70	Moderate_CVH	75163.44684	18790.86171
31415	2005-2006	1	57	23	<60	female	mexican american	married	0.85	<=1	Less than High school	17	<25	never	never	no	no	no	no	no	yes	83.75	High_CVH	29163.97383	7290.993457
31425	2005-2006	2	46	63	>=60	female	non-hispanic white	married	4.73	>1	More than High school	28.96	¡Ý25 to <30	mild	never	NA	no	yes	no	no	no	73.75	Moderate_CVH	70945.574	17736.3935
31429	2005-2006	2	51	40	<60	male	non-hispanic black	married	2.61	>1	Less than High school	27.01	¡Ý25 to <30	heavy	never	NA	no	no	no	no	yes	69.375	Moderate_CVH	24064.31752	6016.07938
31432	2005-2006	1	46	45	<60	female	non-hispanic white	married	5	>1	More than High school	26.84	¡Ý25 to <30	moderate	never	no	no	yes	yes	no	yes	87.5	High_CVH	108347.4878	27086.87194
31435	2005-2006	2	54	38	<60	male	non-hispanic black	married	2	>1	High school	28.11	¡Ý25 to <30	never	never	NA	no	yes	no	no	no	68.75	Moderate_CVH	26212.57099	6553.142748
31437	2005-2006	2	50	59	<60	female	others	married	1.39	>1	More than High school	26.24	¡Ý25 to <30	heavy	now	no	yes	yes	no	no	yes	56.875	Moderate_CVH	39220.17267	9805.043167
31447	2005-2006	2	44	85	>=60	male	non-hispanic white	widowed	0.71	<=1	High school	26.48	¡Ý25 to <30	never	never	NA	no	yes	yes	no	no	64.375	Moderate_CVH	10175.46402	2543.866004
31452	2005-2006	1	55	54	<60	female	non-hispanic black	living with partner	3.2	>1	More than High school	28.46	¡Ý25 to <30	mild	now	no	no	yes	no	no	yes	35.625	Low_CVH	28371.56439	7092.891097
31454	2005-2006	2	49	75	>=60	male	others	married	0.43	<=1	Less than High school	25.19	¡Ý25 to <30	former	former	NA	no	yes	yes	yes	no	37.5	Low_CVH	15919.81402	3979.953506
31457	2005-2006	1	57	61	>=60	female	mexican american	widowed	4.7	>1	High school	22.44	<25	former	never	NA	no	yes	no	no	no	80.625	High_CVH	14113.54904	3528.38726
31460	2005-2006	2	51	37	<60	male	non-hispanic black	divorced	1.24	>1	More than High school	34.68	>=30	moderate	never	NA	no	no	yes	no	no	51.25	Moderate_CVH	31860.5517	7965.137924
31469	2005-2006	2	52	74	>=60	female	non-hispanic white	married	5	>1	More than High school	24.54	<25	mild	former	NA	yes	yes	no	no	yes	86.875	High_CVH	49530.60159	12382.6504
31470	2005-2006	1	57	26	<60	female	mexican american	married	0.68	<=1	High school	32.49	>=30	never	never	no	no	yes	no	no	no	81.875	High_CVH	22237.01734	5559.254335
31471	2005-2006	1	52	49	<60	female	non-hispanic black	married	3.27	>1	Less than High school	18.4	<25	heavy	now	no	no	yes	yes	yes	no	56.25	Moderate_CVH	28267.81046	7066.952615
31472	2005-2006	1	46	76	>=60	male	non-hispanic white	married	1.43	>1	More than High school	32.3	>=30	never	former	NA	yes	yes	no	no	yes	58.125	Moderate_CVH	49780.40436	12445.10109
31483	2005-2006	2	47	50	<60	male	non-hispanic white	living with partner	5	>1	More than High school	32.55	>=30	former	never	NA	no	yes	no	no	no	50	Moderate_CVH	100919.4984	25229.8746
31486	2005-2006	1	54	50	<60	male	non-hispanic white	married	3.9	>1	Less than High school	19.73	<25	mild	now	NA	no	yes	no	no	no	60.625	Moderate_CVH	89720.6014	22430.15035
31487	2005-2006	1	56	37	<60	female	non-hispanic black	divorced	1.57	>1	More than High school	20.05	<25	never	never	no	no	yes	no	no	no	90	High_CVH	38567.02089	9641.755222
31488	2005-2006	2	46	38	<60	male	non-hispanic white	married	1.5	>1	More than High school	30.23	>=30	mild	former	NA	no	yes	no	no	yes	54.375	Moderate_CVH	80729.0734	20182.26835
31491	2005-2006	2	50	46	<60	female	non-hispanic black	never married	5	>1	More than High school	38.73	>=30	moderate	never	no	no	yes	no	no	yes	56.25	Moderate_CVH	25599.21534	6399.803834
31497	2005-2006	1	47	50	<60	female	non-hispanic white	divorced	1.88	>1	High school	23.33	<25	former	now	no	no	yes	yes	no	no	50.625	Moderate_CVH	98868.64739	24717.16185
31503	2005-2006	1	46	47	<60	male	non-hispanic white	married	1.49	>1	More than High school	30.41	>=30	mild	never	NA	no	yes	no	no	no	77.5	Moderate_CVH	103627.468	25906.867
31504	2005-2006	2	56	46	<60	male	non-hispanic white	married	5	>1	More than High school	31.19	>=30	mild	former	NA	no	yes	yes	no	no	52.5	Moderate_CVH	69953.43052	17488.35763
31506	2005-2006	2	44	73	>=60	male	non-hispanic white	married	1.29	>1	Less than High school	25.02	¡Ý25 to <30	former	former	NA	yes	yes	yes	no	no	69.375	Moderate_CVH	39311.34437	9827.836091
31508	2005-2006	1	48	73	>=60	male	non-hispanic white	married	1.47	>1	Less than High school	18.2	<25	former	now	NA	no	yes	no	no	no	43.75	Low_CVH	14524.63188	3631.157971
31509	2005-2006	1	46	35	<60	male	non-hispanic white	separated	0.94	<=1	More than High school	24.39	<25	heavy	now	NA	no	yes	yes	no	no	60.625	Moderate_CVH	45132.88428	11283.22107
31510	2005-2006	2	55	32	<60	male	mexican american	married	1.23	>1	Less than High school	31.97	>=30	heavy	never	NA	no	yes	yes	yes	no	43.75	Low_CVH	34679.07967	8669.769918
31512	2005-2006	1	50	51	<60	male	mexican american	married	0.57	<=1	Less than High school	31.32	>=30	heavy	former	NA	no	yes	yes	no	no	47.5	Low_CVH	22723.67908	5680.919769
31517	2005-2006	1	56	51	<60	female	non-hispanic white	divorced	1.09	>1	High school	35.17	>=30	moderate	never	no	no	yes	no	no	yes	58.125	Moderate_CVH	55177.48504	13794.37126
31518	2005-2006	2	48	40	<60	female	others	living with partner	2.35	>1	More than High school	27.34	¡Ý25 to <30	moderate	never	no	no	yes	yes	no	yes	78.75	Moderate_CVH	97927.57005	24481.89251
31519	2005-2006	2	47	57	<60	female	non-hispanic white	divorced	5	>1	High school	46.24	>=30	moderate	former	no	no	yes	no	yes	yes	38.75	Low_CVH	112518.287	28129.57175
31520	2005-2006	2	49	53	<60	male	non-hispanic black	divorced	1.22	>1	Less than High school	25.73	¡Ý25 to <30	never	never	NA	no	yes	yes	yes	no	68.75	Moderate_CVH	25918.77232	6479.693079
31522	2005-2006	1	50	28	<60	male	non-hispanic white	living with partner	5	>1	High school	27.1	¡Ý25 to <30	mild	now	NA	no	yes	no	no	yes	51.25	Moderate_CVH	99735.19697	24933.79924
31528	2005-2006	2	58	20	<60	male	mexican american	never married	1.49	>1	High school	25.06	¡Ý25 to <30	heavy	never	NA	no	no	no	no	no	74.375	Moderate_CVH	23356.34615	5839.086537
31529	2005-2006	2	47	42	<60	female	non-hispanic white	never married	4.22	>1	High school	30.33	>=30	heavy	now	no	no	yes	no	no	yes	56.875	Moderate_CVH	111953.8835	27988.47089
31533	2005-2006	1	54	20	<60	female	mexican american	never married	1.56	>1	More than High school	20.59	<25	never	never	no	no	no	no	no	no	83.125	High_CVH	17856.59284	4464.14821
31534	2005-2006	1	51	23	<60	male	non-hispanic black	separated	0.53	<=1	Less than High school	24.83	<25	mild	now	NA	no	no	no	no	no	74.375	Moderate_CVH	20791.47708	5197.86927
31545	2005-2006	1	58	33	<60	female	mexican american	married	1.2	>1	Less than High school	21.38	<25	former	never	no	no	no	yes	no	no	83.125	High_CVH	28044.9659	7011.241474
31546	2005-2006	1	45	80	>=60	female	non-hispanic white	divorced	0.47	<=1	Less than High school	32.22	>=30	former	now	NA	no	yes	yes	no	no	22.5	Low_CVH	32775.89993	8193.974981
31548	2005-2006	2	55	69	>=60	male	mexican american	separated	1.84	>1	Less than High school	34.59	>=30	heavy	now	NA	no	yes	yes	no	no	38.125	Low_CVH	10769.28481	2692.321202
31550	2005-2006	2	44	23	<60	male	non-hispanic white	living with partner	1.9	>1	More than High school	47.15	>=30	mild	now	NA	no	yes	yes	no	yes	50	Moderate_CVH	48445.75318	12111.43829
31551	2005-2006	1	46	53	<60	female	non-hispanic white	widowed	1.51	>1	More than High school	31.76	>=30	moderate	former	no	no	yes	yes	no	yes	66.25	Moderate_CVH	108893.71	27223.42749
31553	2005-2006	1	58	48	<60	male	mexican american	married	2	>1	High school	31.22	>=30	moderate	former	NA	no	yes	yes	no	no	52.5	Moderate_CVH	20898.45509	5224.613773
31555	2005-2006	1	46	43	<60	male	non-hispanic white	separated	4.85	>1	High school	33.73	>=30	heavy	former	NA	no	yes	yes	no	yes	47.5	Low_CVH	104791.7306	26197.93264
31563	2005-2006	2	49	61	>=60	female	non-hispanic white	married	3.64	>1	High school	40.51	>=30	former	former	NA	no	no	yes	no	yes	58.75	Moderate_CVH	76869.16811	19217.29203
31567	2005-2006	2	52	55	<60	male	non-hispanic white	married	5	>1	More than High school	26.23	¡Ý25 to <30	mild	never	NA	no	no	yes	no	yes	81.25	High_CVH	69682.29123	17420.57281
31569	2005-2006	1	47	62	>=60	female	non-hispanic white	married	5	>1	High school	28.08	¡Ý25 to <30	mild	former	NA	no	no	yes	yes	no	68.125	Moderate_CVH	68236.00087	17059.00022
31570	2005-2006	2	46	52	<60	male	non-hispanic white	married	3.76	>1	More than High school	27.02	¡Ý25 to <30	mild	never	NA	no	no	no	no	yes	85	High_CVH	90856.75836	22714.18959
31577	2005-2006	2	44	52	<60	female	non-hispanic white	divorced	3.57	>1	More than High school	20.39	<25	moderate	now	no	no	no	no	no	no	70	Moderate_CVH	91583.23502	22895.80875
31582	2005-2006	2	51	37	<60	male	non-hispanic black	married	3.21	>1	More than High school	26.18	¡Ý25 to <30	former	never	NA	no	no	yes	no	yes	61.25	Moderate_CVH	23622.86355	5905.715888
31590	2005-2006	2	57	49	<60	male	mexican american	married	0.95	<=1	Less than High school	26.19	¡Ý25 to <30	mild	never	NA	no	yes	no	no	no	68.75	Moderate_CVH	19974.87432	4993.71858
31591	2005-2006	1	44	51	<60	male	non-hispanic black	married	3.88	>1	More than High school	26.1	¡Ý25 to <30	moderate	now	NA	no	no	no	no	yes	57.5	Moderate_CVH	21638.92608	5409.73152
31592	2005-2006	2	57	62	>=60	female	mexican american	married	0.93	<=1	Less than High school	26.98	¡Ý25 to <30	former	never	NA	no	yes	yes	yes	no	83.125	High_CVH	7379.33406	1844.833515
31593	2005-2006	1	57	58	<60	female	mexican american	married	5	>1	High school	28.62	¡Ý25 to <30	moderate	now	no	no	yes	yes	yes	no	43.125	Low_CVH	24649.37565	6162.343913
31599	2005-2006	1	49	42	<60	male	non-hispanic white	married	2.9	>1	More than High school	33.71	>=30	never	never	NA	no	yes	no	no	yes	56.25	Moderate_CVH	112247.0623	28061.76557
31601	2005-2006	1	47	82	>=60	female	non-hispanic white	married	3.12	>1	More than High school	24.5	<25	mild	never	NA	no	yes	no	no	no	90	High_CVH	34421.29433	8605.323583
31603	2005-2006	1	45	79	>=60	male	non-hispanic white	never married	0.84	<=1	Less than High school	29.12	¡Ý25 to <30	mild	former	NA	no	yes	no	no	no	66.875	Moderate_CVH	15809.6937	3952.423426
31608	2005-2006	2	50	40	<60	male	non-hispanic black	married	0.6	<=1	More than High school	47.37	>=30	former	never	NA	no	no	no	no	no	65	Moderate_CVH	26584.65761	6646.164402
31609	2005-2006	2	58	44	<60	male	mexican american	married	1.49	>1	Less than High school	26.15	¡Ý25 to <30	heavy	former	NA	no	yes	no	yes	no	55	Moderate_CVH	21102.01293	5275.503233
31610	2005-2006	2	50	85	>=60	male	non-hispanic white	married	1.82	>1	More than High school	28.18	¡Ý25 to <30	mild	former	NA	yes	yes	yes	no	no	47.5	Low_CVH	22475.11885	5618.779713
31615	2005-2006	1	53	47	<60	female	mexican american	divorced	1.78	>1	More than High school	36.26	>=30	mild	former	no	yes	yes	yes	yes	yes	45	Low_CVH	18615.75845	4653.939613
31619	2005-2006	2	55	31	<60	female	non-hispanic white	divorced	3.21	>1	More than High school	30.72	>=30	heavy	never	no	no	yes	no	yes	no	68.75	Moderate_CVH	123044.5234	30761.13085
31620	2005-2006	1	57	53	<60	female	others	divorced	1.37	>1	More than High school	22.79	<25	mild	never	no	no	yes	yes	no	no	91.25	High_CVH	155045.4111	38761.35278
31633	2005-2006	2	47	85	>=60	female	non-hispanic white	widowed	2.2	>1	Less than High school	29.57	¡Ý25 to <30	former	never	NA	yes	yes	yes	no	no	56.25	Moderate_CVH	40366.20113	10091.55028
31636	2005-2006	2	49	72	>=60	female	non-hispanic black	widowed	2.42	>1	Less than High school	33.96	>=30	former	former	NA	no	no	yes	no	no	61.25	Moderate_CVH	20856.53254	5214.133134
31638	2005-2006	1	45	22	<60	female	non-hispanic white	never married	4.56	>1	More than High school	22.07	<25	heavy	now	no	no	no	no	no	no	69.375	Moderate_CVH	66948.02506	16737.00627
31649	2005-2006	2	47	47	<60	male	non-hispanic white	married	1.82	>1	More than High school	25.52	¡Ý25 to <30	moderate	never	NA	no	no	no	no	no	93.75	High_CVH	107076.7558	26769.18894
31657	2005-2006	1	51	73	>=60	male	non-hispanic black	married	1.4	>1	Less than High school	22.69	<25	never	former	NA	no	no	yes	no	no	62.5	Moderate_CVH	9374.893052	2343.723263
31658	2005-2006	2	51	46	<60	female	non-hispanic black	living with partner	3.57	>1	More than High school	30.08	>=30	former	never	no	no	yes	no	yes	no	52.5	Moderate_CVH	26972.71661	6743.179153
31661	2005-2006	1	51	48	<60	male	non-hispanic black	living with partner	2.49	>1	More than High school	24.82	<25	mild	never	NA	yes	yes	yes	no	no	73.125	Moderate_CVH	21367.26979	5341.817448
31662	2005-2006	1	55	44	<60	female	mexican american	separated	0.98	<=1	High school	25.12	¡Ý25 to <30	moderate	never	no	no	no	no	no	yes	81.25	High_CVH	18353.33197	4588.332993
31663	2005-2006	2	53	76	>=60	male	non-hispanic white	married	2.27	>1	High school	30.27	>=30	never	former	NA	no	yes	no	no	yes	58.125	Moderate_CVH	20309.20912	5077.302281
31666	2005-2006	2	49	39	<60	male	non-hispanic black	never married	0.04	<=1	High school	25.15	¡Ý25 to <30	mild	never	NA	no	no	no	no	no	76.25	Moderate_CVH	25443.29883	6360.824708
31668	2005-2006	2	49	85	>=60	female	non-hispanic white	widowed	1.53	>1	More than High school	21.13	<25	never	never	NA	no	no	no	no	no	97.5	High_CVH	32005.26533	8001.316334
31669	2005-2006	1	58	25	<60	female	mexican american	married	1.49	>1	High school	24.85	<25	heavy	now	no	no	no	no	no	no	76.25	Moderate_CVH	13883.32432	3470.831081
31674	2005-2006	1	47	28	<60	female	non-hispanic white	married	3.72	>1	More than High school	32.98	>=30	heavy	former	no	no	yes	no	yes	yes	62.5	Moderate_CVH	71411.09804	17852.77451
31680	2005-2006	2	58	24	<60	female	mexican american	living with partner	0.53	<=1	Less than High school	27.79	¡Ý25 to <30	mild	never	no	no	yes	no	no	no	77.5	Moderate_CVH	1430.248495	357.5621238
31691	2005-2006	1	46	52	<60	male	non-hispanic black	divorced	3.62	>1	More than High school	20.92	<25	mild	never	NA	no	yes	yes	no	no	81.25	High_CVH	29210.86225	7302.715561
31699	2005-2006	2	51	31	<60	male	non-hispanic black	married	2.65	>1	More than High school	27.13	¡Ý25 to <30	moderate	never	NA	no	no	no	no	no	69.375	Moderate_CVH	23622.86355	5905.715888
31702	2005-2006	1	52	22	<60	male	others	never married	1.46	>1	More than High school	23.75	<25	mild	never	NA	no	no	no	no	no	80.625	High_CVH	85442.70135	21360.67534
31706	2005-2006	2	46	45	<60	female	non-hispanic white	married	5	>1	More than High school	24.63	<25	mild	never	no	no	no	no	no	no	86.875	High_CVH	101923.2922	25480.82306
31707	2005-2006	1	47	75	>=60	female	non-hispanic white	married	2.92	>1	High school	38.61	>=30	mild	never	NA	no	yes	yes	no	no	54.375	Moderate_CVH	63032.0954	15758.02385
31709	2005-2006	1	45	39	<60	male	non-hispanic white	married	3.62	>1	High school	29.44	¡Ý25 to <30	heavy	former	NA	no	yes	no	no	no	72.5	Moderate_CVH	73621.90884	18405.47721
31710	2005-2006	2	50	42	<60	male	non-hispanic white	married	2.83	>1	More than High school	47.88	>=30	mild	former	NA	no	yes	yes	no	yes	31.25	Low_CVH	87154.15023	21788.53756
31711	2005-2006	1	48	23	<60	female	non-hispanic black	married	1.09	>1	High school	41.27	>=30	former	never	no	no	no	no	no	no	62.5	Moderate_CVH	26775.58906	6693.897264
31714	2005-2006	1	49	21	<60	male	mexican american	living with partner	1.19	>1	Less than High school	23.51	<25	heavy	now	NA	no	yes	no	no	no	58.75	Moderate_CVH	26537.20704	6634.30176
31721	2005-2006	2	49	62	>=60	male	non-hispanic black	widowed	3.37	>1	More than High school	32.49	>=30	former	never	NA	no	yes	yes	no	no	68.75	Moderate_CVH	9950.958117	2487.739529
31724	2005-2006	2	58	37	<60	female	others	married	5	>1	More than High school	19.18	<25	moderate	never	no	no	yes	no	no	no	78.75	Moderate_CVH	102185.7186	25546.42965
31729	2005-2006	1	57	80	>=60	male	non-hispanic white	widowed	3.63	>1	High school	26.16	¡Ý25 to <30	former	former	NA	yes	yes	yes	no	no	66.25	Moderate_CVH	36027.01562	9006.753906
31732	2005-2006	2	54	53	<60	male	non-hispanic black	married	5	>1	High school	33.96	>=30	former	former	NA	no	no	yes	no	no	57.5	Moderate_CVH	26873.66414	6718.416034
31733	2005-2006	2	44	79	>=60	male	non-hispanic white	married	2.65	>1	More than High school	23.47	<25	former	former	NA	yes	no	yes	no	no	67.5	Moderate_CVH	45600.63243	11400.15811
31734	2005-2006	2	55	64	>=60	male	mexican american	divorced	5	>1	More than High school	31.88	>=30	mild	former	NA	no	yes	yes	yes	no	60.625	Moderate_CVH	6672.955219	1668.238805
31736	2005-2006	2	58	79	>=60	male	non-hispanic black	widowed	2.24	>1	Less than High school	22.99	<25	former	now	NA	yes	yes	yes	yes	no	36.875	Low_CVH	12478.59146	3119.647866
31739	2005-2006	2	46	27	<60	male	non-hispanic white	married	1.5	>1	More than High school	25.41	¡Ý25 to <30	heavy	now	NA	no	yes	no	no	no	71.25	Moderate_CVH	94141.7757	23535.44393
31744	2005-2006	2	50	65	>=60	female	non-hispanic white	married	3.41	>1	Less than High school	30.65	>=30	mild	never	NA	no	yes	yes	yes	yes	56.875	Moderate_CVH	69657.19335	17414.29834
31746	2005-2006	2	46	77	>=60	female	non-hispanic white	widowed	1	<=1	Less than High school	27.66	¡Ý25 to <30	never	never	NA	yes	yes	yes	yes	no	68.75	Moderate_CVH	43879.5809	10969.89522
31747	2005-2006	1	46	37	<60	male	non-hispanic white	married	5	>1	More than High school	32.83	>=30	mild	never	NA	no	yes	no	no	no	61.875	Moderate_CVH	86781.56859	21695.39215
31748	2005-2006	1	46	50	<60	male	non-hispanic white	married	0.5	<=1	More than High school	23.04	<25	heavy	never	NA	no	yes	yes	no	yes	80	High_CVH	35641.57146	8910.392866
31751	2005-2006	2	52	25	<60	female	non-hispanic white	never married	0.72	<=1	High school	16.58	<25	moderate	now	no	no	no	no	no	yes	72.5	Moderate_CVH	55429.62568	13857.40642
31752	2005-2006	2	55	51	<60	male	mexican american	married	3.03	>1	Less than High school	26.1	¡Ý25 to <30	heavy	now	NA	no	no	yes	no	no	65	Moderate_CVH	25901.36272	6475.340681
31762	2005-2006	1	56	70	>=60	female	mexican american	widowed	0.62	<=1	Less than High school	27.37	¡Ý25 to <30	never	never	NA	no	yes	yes	yes	no	49.375	Low_CVH	10747.82954	2686.957385
31764	2005-2006	2	58	51	<60	female	mexican american	divorced	2.51	>1	High school	26.15	¡Ý25 to <30	moderate	now	no	no	yes	no	no	no	61.25	Moderate_CVH	15510.84839	3877.712098
31765	2005-2006	2	56	70	>=60	male	non-hispanic white	married	5	>1	More than High school	35.24	>=30	moderate	former	NA	no	yes	yes	yes	no	62.5	Moderate_CVH	43970.28775	10992.57194
31767	2005-2006	2	44	45	<60	female	non-hispanic white	married	5	>1	High school	39.44	>=30	heavy	now	no	no	yes	yes	no	no	45	Low_CVH	92147.62735	23036.90684
31771	2005-2006	1	52	32	<60	male	mexican american	married	1.16	>1	Less than High school	29.7	¡Ý25 to <30	mild	former	NA	no	yes	no	no	no	64.375	Moderate_CVH	25594.53663	6398.634157
31779	2005-2006	1	53	55	<60	male	mexican american	living with partner	0.12	<=1	Less than High school	23.65	<25	never	now	NA	no	yes	no	no	no	62.5	Moderate_CVH	21649.40417	5412.351041
31781	2005-2006	1	52	58	<60	female	non-hispanic black	married	1.45	>1	More than High school	47.52	>=30	mild	now	no	no	no	yes	yes	yes	27.5	Low_CVH	28122.50447	7030.626117
31785	2005-2006	1	55	83	>=60	female	non-hispanic white	widowed	5	>1	More than High school	20.1	<25	former	former	NA	no	no	yes	no	no	73.75	Moderate_CVH	35788.47193	8947.117982
31787	2005-2006	1	53	58	<60	male	non-hispanic white	never married	1.04	>1	More than High school	26.16	¡Ý25 to <30	former	now	NA	yes	yes	yes	no	yes	47.5	Low_CVH	33841.12614	8460.281535
31793	2005-2006	2	49	27	<60	female	mexican american	never married	0.93	<=1	Less than High school	27.14	¡Ý25 to <30	mild	never	no	no	yes	no	no	no	66.25	Moderate_CVH	17518.85221	4379.713053
31795	2005-2006	2	58	60	>=60	female	mexican american	married	1.55	>1	Less than High school	24.7	<25	never	never	NA	no	yes	yes	no	no	77.5	Moderate_CVH	4413.349389	1103.337347
31796	2005-2006	2	52	60	>=60	male	non-hispanic black	married	3.63	>1	Less than High school	38.06	>=30	moderate	former	NA	yes	yes	yes	yes	yes	65.625	Moderate_CVH	8341.37491	2085.343728
31799	2005-2006	1	45	47	<60	female	non-hispanic white	married	5	>1	More than High school	23.05	<25	moderate	never	no	no	yes	no	no	no	79.375	Moderate_CVH	92950.24721	23237.5618
31800	2005-2006	2	52	60	>=60	female	non-hispanic white	divorced	5	>1	High school	23.35	<25	moderate	never	NA	no	yes	no	no	no	78.75	Moderate_CVH	53619.82895	13404.95724
31802	2005-2006	2	56	60	>=60	female	non-hispanic white	married	4.07	>1	High school	29.29	¡Ý25 to <30	mild	former	NA	no	yes	yes	yes	no	47.5	Low_CVH	57548.02152	14387.00538
31807	2005-2006	2	44	57	<60	female	others	divorced	5	>1	More than High school	45.79	>=30	mild	never	no	no	yes	yes	no	yes	65	Moderate_CVH	77644.89434	19411.22359
31813	2005-2006	1	55	47	<60	female	mexican american	divorced	0.39	<=1	More than High school	29.76	¡Ý25 to <30	moderate	now	no	no	yes	no	no	yes	58.125	Moderate_CVH	18498.12096	4624.530241
31814	2005-2006	2	47	58	<60	male	non-hispanic white	married	0.87	<=1	More than High school	29.53	¡Ý25 to <30	former	former	NA	no	yes	yes	no	no	69.375	Moderate_CVH	37241.68199	9310.420496
31820	2005-2006	2	58	58	<60	male	mexican american	never married	2.36	>1	Less than High school	25.09	¡Ý25 to <30	former	never	NA	yes	yes	no	no	no	66.25	Moderate_CVH	15320.93528	3830.233819
31827	2005-2006	1	49	46	<60	female	non-hispanic black	never married	1.46	>1	Less than High school	25.97	¡Ý25 to <30	moderate	now	no	no	no	yes	yes	yes	30	Low_CVH	32474.70832	8118.67708
31830	2005-2006	1	58	62	>=60	female	mexican american	married	0.94	<=1	High school	26.17	¡Ý25 to <30	mild	never	NA	no	yes	no	no	yes	79.375	Moderate_CVH	4405.783737	1101.445934
31831	2005-2006	1	46	46	<60	male	non-hispanic white	married	4.26	>1	High school	33.04	>=30	mild	never	NA	no	no	no	no	no	73.75	Moderate_CVH	103627.468	25906.867
31833	2005-2006	1	56	41	<60	male	mexican american	married	1.33	>1	Less than High school	26.65	¡Ý25 to <30	former	never	NA	no	no	no	no	no	63.125	Moderate_CVH	23899.39496	5974.84874
31843	2005-2006	1	51	54	<60	female	non-hispanic black	married	5	>1	More than High school	28.86	¡Ý25 to <30	moderate	now	no	no	no	yes	no	yes	63.125	Moderate_CVH	23797.09346	5949.273365
31847	2005-2006	1	49	35	<60	female	non-hispanic white	married	3.26	>1	More than High school	23.3	<25	mild	now	no	no	no	no	no	no	75	Moderate_CVH	115596.1022	28899.02555
31852	2005-2006	1	56	20	<60	female	mexican american	living with partner	0.8	<=1	High school	26.59	¡Ý25 to <30	moderate	never	no	no	yes	no	no	no	81.875	High_CVH	21896.95156	5474.237889
31857	2005-2006	1	44	74	>=60	female	non-hispanic white	widowed	5	>1	More than High school	22.48	<25	moderate	former	NA	no	yes	no	no	no	73.75	Moderate_CVH	43935.46725	10983.86681
31859	2005-2006	1	49	46	<60	female	non-hispanic white	married	5	>1	More than High school	26.81	¡Ý25 to <30	mild	never	no	no	no	no	no	no	83.125	High_CVH	117359.687	29339.92174
31863	2005-2006	1	52	29	<60	female	non-hispanic black	widowed	5	>1	More than High school	21.29	<25	heavy	never	no	no	no	no	no	no	84.375	High_CVH	28273.0948	7068.2737
31868	2005-2006	2	55	22	<60	male	non-hispanic black	never married	3.64	>1	More than High school	42.51	>=30	moderate	former	NA	no	yes	no	no	no	55.625	Moderate_CVH	32380.38526	8095.096314
31870	2005-2006	2	52	21	<60	female	non-hispanic white	married	2.27	>1	More than High school	19.42	<25	never	never	no	no	no	no	no	no	80	High_CVH	56247.71563	14061.92891
31873	2005-2006	1	54	32	<60	male	non-hispanic black	living with partner	3.27	>1	High school	31.67	>=30	mild	never	NA	no	yes	no	no	no	68.75	Moderate_CVH	27142.92926	6785.732315
31874	2005-2006	1	46	29	<60	female	mexican american	married	3.54	>1	Less than High school	23.57	<25	heavy	never	no	no	no	no	no	no	88.125	High_CVH	19744.02076	4936.00519
31877	2005-2006	1	49	62	>=60	male	non-hispanic black	divorced	2.72	>1	More than High school	26.44	¡Ý25 to <30	mild	now	NA	yes	yes	yes	no	no	41.25	Low_CVH	12460.76689	3115.191721
31878	2005-2006	1	46	55	<60	male	mexican american	married	5	>1	More than High school	29.51	¡Ý25 to <30	mild	now	NA	no	yes	no	no	yes	57.5	Moderate_CVH	21578.65003	5394.662508
31893	2005-2006	1	47	81	>=60	female	non-hispanic white	married	3.12	>1	More than High school	24.97	<25	mild	never	NA	no	yes	yes	no	no	80	High_CVH	33368.1603	8342.040075
31894	2005-2006	1	55	61	>=60	female	mexican american	married	1.15	>1	More than High school	32.96	>=30	heavy	never	NA	no	yes	yes	yes	yes	60	Moderate_CVH	5263.32724	1315.83181
31897	2005-2006	2	49	79	>=60	male	non-hispanic white	married	2.27	>1	More than High school	43.21	>=30	mild	never	NA	no	yes	yes	yes	yes	45.625	Low_CVH	40961.72936	10240.43234
31898	2005-2006	1	48	73	>=60	male	non-hispanic white	widowed	3.12	>1	More than High school	24.44	<25	former	now	NA	no	no	no	no	no	62.5	Moderate_CVH	15488.0216	3872.005401
31903	2005-2006	1	56	73	>=60	female	non-hispanic white	married	5	>1	More than High school	24.74	<25	never	never	NA	no	yes	no	yes	yes	62.5	Moderate_CVH	62941.97938	15735.49484
31913	2005-2006	2	46	48	<60	female	non-hispanic white	married	5	>1	More than High school	22.48	<25	heavy	now	no	no	yes	no	no	no	66.875	Moderate_CVH	103068.4083	25767.10206
31914	2005-2006	2	44	51	<60	male	non-hispanic white	married	2.41	>1	High school	22.06	<25	mild	former	NA	no	yes	no	no	yes	79.375	Moderate_CVH	81229.88269	20307.47067
31922	2005-2006	1	46	31	<60	male	non-hispanic white	married	2.35	>1	More than High school	33.09	>=30	mild	never	NA	no	yes	yes	no	no	58.75	Moderate_CVH	83661.48011	20915.37003
31923	2005-2006	1	51	65	>=60	male	non-hispanic black	married	5	>1	High school	35.05	>=30	mild	former	NA	no	yes	yes	no	no	60.625	Moderate_CVH	7965.050797	1991.262699
31926	2005-2006	1	45	51	<60	female	non-hispanic white	married	2	>1	High school	41.56	>=30	mild	never	no	no	yes	yes	no	yes	63.75	Moderate_CVH	54575.98442	13643.9961
31939	2005-2006	2	49	41	<60	male	non-hispanic black	separated	3.57	>1	More than High school	30.85	>=30	former	now	NA	no	no	yes	no	yes	50.625	Moderate_CVH	25918.77232	6479.693079
31944	2005-2006	1	44	66	>=60	female	non-hispanic white	never married	2.61	>1	More than High school	27.88	¡Ý25 to <30	mild	now	NA	no	yes	yes	yes	no	53.75	Moderate_CVH	54376.27033	13594.06758
31945	2005-2006	2	50	67	>=60	male	non-hispanic white	living with partner	1.41	>1	Less than High school	29.33	¡Ý25 to <30	moderate	now	NA	no	yes	no	yes	no	50.625	Moderate_CVH	30324.65679	7581.164198
31947	2005-2006	2	49	61	>=60	female	non-hispanic black	widowed	1.02	>1	Less than High school	35.55	>=30	moderate	never	NA	no	yes	yes	no	no	52.5	Moderate_CVH	16217.22582	4054.306455
31948	2005-2006	1	45	37	<60	female	non-hispanic black	never married	0.04	<=1	Less than High school	18.65	<25	heavy	never	no	no	yes	no	no	no	54.375	Moderate_CVH	26286.00514	6571.501284
31953	2005-2006	1	58	33	<60	female	non-hispanic white	living with partner	5	>1	More than High school	24.71	<25	moderate	never	no	no	yes	no	no	no	73.125	Moderate_CVH	102626.4822	25656.62055
31961	2005-2006	1	50	29	<60	male	non-hispanic black	living with partner	0.21	<=1	High school	20.85	<25	moderate	never	NA	no	no	yes	no	yes	63.75	Moderate_CVH	28879.14493	7219.786234
31962	2005-2006	1	56	54	<60	female	mexican american	separated	2.19	>1	High school	28.46	¡Ý25 to <30	mild	now	no	no	yes	yes	no	no	51.875	Moderate_CVH	22334.04413	5583.511031
31964	2005-2006	2	49	77	>=60	male	non-hispanic white	married	1.52	>1	More than High school	31.32	>=30	mild	former	NA	yes	yes	yes	yes	yes	42.5	Low_CVH	40961.72936	10240.43234
31967	2005-2006	2	51	63	>=60	female	non-hispanic black	divorced	1.75	>1	Less than High school	33.98	>=30	former	former	NA	no	yes	no	no	no	65.625	Moderate_CVH	13565.80179	3391.450447
31972	2005-2006	2	44	73	>=60	female	non-hispanic white	married	4.55	>1	Less than High school	23.37	<25	mild	now	NA	no	yes	yes	no	yes	45.625	Low_CVH	54044.77006	13511.19252
31973	2005-2006	1	57	23	<60	male	mexican american	never married	0.85	<=1	High school	26.92	¡Ý25 to <30	former	never	NA	no	no	no	yes	no	66.25	Moderate_CVH	36493.58183	9123.395456
31975	2005-2006	1	45	51	<60	female	non-hispanic white	divorced	0.7	<=1	More than High school	37.17	>=30	former	former	no	no	yes	no	no	no	60.625	Moderate_CVH	45463.33009	11365.83252
31978	2005-2006	2	47	46	<60	female	non-hispanic white	married	5	>1	More than High school	34.17	>=30	former	former	no	no	yes	no	no	yes	66.875	Moderate_CVH	111953.8835	27988.47089
31979	2005-2006	2	57	51	<60	male	non-hispanic white	never married	3.67	>1	More than High school	24.06	<25	moderate	never	NA	no	yes	no	no	no	86.25	High_CVH	88774.6282	22193.65705
31989	2005-2006	1	54	37	<60	male	mexican american	married	1.04	>1	Less than High school	27.79	¡Ý25 to <30	moderate	now	NA	no	yes	no	no	yes	38.75	Low_CVH	29217.95238	7304.488094
31991	2005-2006	2	54	33	<60	female	mexican american	separated	1.15	>1	More than High school	21.93	<25	former	never	no	no	no	no	no	no	83.75	High_CVH	25095.57285	6273.893211
31992	2005-2006	2	47	81	>=60	male	non-hispanic white	married	1.97	>1	More than High school	25.54	¡Ý25 to <30	former	former	NA	no	yes	yes	no	yes	70.625	Moderate_CVH	26672.27681	6668.069201
31993	2005-2006	2	56	61	>=60	female	non-hispanic black	divorced	2.38	>1	More than High school	22.06	<25	former	now	NA	no	yes	yes	no	no	53.75	Moderate_CVH	12038.29304	3009.57326
31996	2005-2006	1	54	28	<60	female	mexican american	married	1.39	>1	Less than High school	27.99	¡Ý25 to <30	never	never	no	no	yes	no	no	no	82.5	High_CVH	17856.59284	4464.14821
31998	2005-2006	2	58	39	<60	female	mexican american	married	1.58	>1	Less than High school	21.92	<25	heavy	never	no	no	yes	no	no	no	67.5	Moderate_CVH	2533.769581	633.4423953
32001	2005-2006	1	46	41	<60	female	others	married	2.98	>1	More than High school	26.72	¡Ý25 to <30	former	now	no	no	yes	no	yes	no	50.625	Moderate_CVH	91857.74272	22964.43568
32003	2005-2006	2	46	77	>=60	female	non-hispanic white	widowed	4.59	>1	High school	31.61	>=30	mild	never	NA	no	yes	yes	no	no	49.375	Low_CVH	86622.4828	21655.6207
32011	2005-2006	2	46	74	>=60	female	non-hispanic black	married	3.33	>1	More than High school	33.07	>=30	moderate	former	NA	no	yes	yes	yes	no	60	Moderate_CVH	20518.58419	5129.646049
32012	2005-2006	1	50	30	<60	female	non-hispanic black	never married	2.88	>1	More than High school	36.26	>=30	former	former	no	no	no	no	no	no	61.25	Moderate_CVH	36436.07407	9109.018518
32013	2005-2006	2	52	58	<60	female	non-hispanic white	married	5	>1	More than High school	22.81	<25	former	never	no	no	no	no	no	no	79.375	Moderate_CVH	77690.95336	19422.73834
32014	2005-2006	2	49	59	<60	female	non-hispanic white	divorced	5	>1	More than High school	27.43	¡Ý25 to <30	mild	never	no	no	no	yes	no	no	70	Moderate_CVH	93147.43328	23286.85832
32015	2005-2006	2	51	60	>=60	female	non-hispanic black	widowed	3.27	>1	More than High school	23.55	<25	never	now	NA	no	yes	no	no	no	56.875	Moderate_CVH	14461.85893	3615.464731
32017	2005-2006	2	54	59	<60	female	mexican american	married	2.08	>1	Less than High school	25.07	¡Ý25 to <30	mild	never	no	no	yes	no	no	no	59.375	Moderate_CVH	15726.23967	3931.559918
32024	2005-2006	1	44	47	<60	male	non-hispanic white	married	5	>1	Less than High school	30.41	>=30	mild	former	NA	yes	yes	no	no	no	61.25	Moderate_CVH	75566.6868	18891.6717
32030	2005-2006	2	44	80	>=60	male	non-hispanic white	married	1.14	>1	Less than High school	21.39	<25	never	former	NA	no	yes	no	no	no	68.125	Moderate_CVH	21709.6568	5427.414201
32035	2005-2006	2	53	60	>=60	male	non-hispanic black	married	3.03	>1	More than High school	26.85	¡Ý25 to <30	former	former	NA	no	yes	no	yes	yes	57.5	Moderate_CVH	12301.12402	3075.281004
32036	2005-2006	1	54	44	<60	female	non-hispanic white	married	3.44	>1	High school	35.66	>=30	mild	never	no	no	yes	no	no	no	65	Moderate_CVH	113595.2302	28398.80754
32037	2005-2006	1	55	34	<60	male	mexican american	married	1.25	>1	Less than High school	29.66	¡Ý25 to <30	heavy	never	NA	no	no	no	no	no	75	Moderate_CVH	25821.20824	6455.302059
32038	2005-2006	1	56	61	>=60	male	mexican american	married	0.62	<=1	Less than High school	32.53	>=30	mild	former	NA	no	yes	no	yes	yes	52.5	Moderate_CVH	6652.990252	1663.247563
32039	2005-2006	2	46	77	>=60	male	non-hispanic white	married	0.98	<=1	High school	25.63	¡Ý25 to <30	mild	never	NA	no	yes	no	no	yes	78.75	Moderate_CVH	17315.24208	4328.810521
32040	2005-2006	1	54	25	<60	male	non-hispanic white	never married	5	>1	More than High school	22.12	<25	mild	never	NA	no	no	no	no	no	90.625	High_CVH	92655.03922	23163.75981
32042	2005-2006	2	52	66	>=60	female	non-hispanic black	widowed	3.37	>1	Less than High school	23.47	<25	former	never	NA	yes	yes	yes	no	no	86.25	High_CVH	12962.92158	3240.730394
32044	2005-2006	2	51	53	<60	female	non-hispanic black	divorced	5	>1	More than High school	27.23	¡Ý25 to <30	mild	former	no	no	yes	yes	no	yes	74.375	Moderate_CVH	26972.71661	6743.179153
32046	2005-2006	2	51	33	<60	female	non-hispanic black	never married	4.69	>1	More than High school	32.13	>=30	mild	never	no	no	no	no	no	yes	71.875	Moderate_CVH	29938.41417	7484.603542
32048	2005-2006	2	49	29	<60	female	non-hispanic white	divorced	5	>1	More than High school	24.97	<25	heavy	never	no	no	yes	no	no	no	70	Moderate_CVH	67503.49985	16875.87496
32055	2005-2006	1	52	30	<60	female	mexican american	married	1.61	>1	High school	29.31	¡Ý25 to <30	mild	never	no	no	yes	no	no	no	81.25	High_CVH	19399.62526	4849.906314
32061	2005-2006	1	55	79	>=60	female	non-hispanic white	widowed	5	>1	High school	29.23	¡Ý25 to <30	former	former	NA	no	yes	no	no	no	79.375	Moderate_CVH	54275.23903	13568.80976
32062	2005-2006	1	57	73	>=60	male	mexican american	living with partner	0.7	<=1	Less than High school	32.25	>=30	mild	former	NA	no	yes	yes	yes	no	41.875	Low_CVH	10774.90571	2693.726426
32068	2005-2006	2	48	81	>=60	female	non-hispanic white	widowed	1.53	>1	Less than High school	34.25	>=30	mild	never	NA	no	yes	yes	no	no	43.125	Low_CVH	34873.48593	8718.371482
32075	2005-2006	2	44	85	>=60	female	non-hispanic white	widowed	1.63	>1	High school	26.25	¡Ý25 to <30	mild	former	NA	no	yes	yes	no	yes	66.875	Moderate_CVH	32708.94505	8177.236261
32079	2005-2006	1	55	50	<60	male	others	married	5	>1	More than High school	27.98	¡Ý25 to <30	moderate	former	NA	no	yes	yes	yes	yes	64.375	Moderate_CVH	83191.52993	20797.88248
32081	2005-2006	2	55	35	<60	female	mexican american	married	0.86	<=1	Less than High school	29.44	¡Ý25 to <30	mild	never	no	no	yes	no	no	no	79.375	Moderate_CVH	31042.76273	7760.690682
32082	2005-2006	2	49	60	>=60	male	non-hispanic black	married	5	>1	High school	22.27	<25	former	former	NA	no	no	yes	no	no	63.125	Moderate_CVH	9950.958117	2487.739529
32084	2005-2006	2	50	79	>=60	male	non-hispanic white	married	1.97	>1	Less than High school	27.45	¡Ý25 to <30	mild	former	NA	no	no	no	no	no	60	Moderate_CVH	39544.58195	9886.145489
32086	2005-2006	1	56	40	<60	male	mexican american	married	1.58	>1	Less than High school	24.23	<25	heavy	now	NA	no	yes	no	no	no	67.5	Moderate_CVH	23899.39496	5974.84874
32089	2005-2006	2	54	27	<60	female	mexican american	never married	2.04	>1	More than High school	29.52	¡Ý25 to <30	moderate	never	no	no	yes	no	no	no	81.875	High_CVH	19538.2361	4884.559024
32091	2005-2006	2	52	30	<60	male	mexican american	married	2.45	>1	Less than High school	27.94	¡Ý25 to <30	heavy	now	NA	no	yes	no	no	no	61.25	Moderate_CVH	21628.17481	5407.043702
32093	2005-2006	1	46	53	<60	male	mexican american	never married	1.24	>1	More than High school	26.03	¡Ý25 to <30	heavy	former	NA	no	no	no	no	no	64.375	Moderate_CVH	21578.65003	5394.662508
32094	2005-2006	1	46	45	<60	female	non-hispanic white	married	5	>1	High school	34.16	>=30	heavy	former	no	no	no	no	no	no	75.625	Moderate_CVH	109564.7801	27391.19503
32098	2005-2006	2	52	21	<60	female	others	never married	2.61	>1	High school	22.84	<25	never	never	no	no	no	no	no	no	86.25	High_CVH	56888.57834	14222.14459
32099	2005-2006	1	50	65	>=60	male	non-hispanic black	never married	2.73	>1	Less than High school	36.47	>=30	heavy	now	NA	no	yes	yes	no	yes	40.625	Low_CVH	10987.32845	2746.832112
32104	2005-2006	1	46	33	<60	male	non-hispanic white	married	2.48	>1	Less than High school	26.88	¡Ý25 to <30	mild	never	NA	no	yes	no	no	no	52.5	Moderate_CVH	85817.40346	21454.35087
32107	2005-2006	1	46	50	<60	male	non-hispanic white	married	3.74	>1	More than High school	18.38	<25	mild	former	NA	no	yes	yes	no	no	77.5	Moderate_CVH	97668.55577	24417.13894
32109	2005-2006	2	52	32	<60	male	others	married	4.25	>1	Less than High school	29.23	¡Ý25 to <30	heavy	former	NA	no	yes	yes	no	no	63.125	Moderate_CVH	61708.76752	15427.19188
32112	2005-2006	1	48	41	<60	male	non-hispanic white	never married	5	>1	More than High school	31.74	>=30	heavy	never	NA	no	yes	no	no	no	73.125	Moderate_CVH	84222.07365	21055.51841
32113	2005-2006	2	58	62	>=60	female	mexican american	married	1.68	>1	Less than High school	32.89	>=30	former	never	NA	no	yes	no	no	yes	75	Moderate_CVH	6454.94202	1613.735505
32118	2005-2006	1	49	62	>=60	male	non-hispanic white	married	4.36	>1	More than High school	31.42	>=30	heavy	never	NA	no	yes	yes	no	yes	61.875	Moderate_CVH	80138.20835	20034.55209
32122	2005-2006	2	45	22	<60	male	others	never married	2.71	>1	More than High school	32.93	>=30	mild	never	NA	no	no	no	no	yes	71.25	Moderate_CVH	33538.81631	8384.704078
32127	2005-2006	2	53	49	<60	female	non-hispanic white	married	5	>1	More than High school	21.7	<25	former	now	no	no	yes	yes	no	no	70.625	Moderate_CVH	118841.6833	29710.42081
32129	2005-2006	2	44	70	>=60	male	non-hispanic white	married	3.03	>1	More than High school	32.06	>=30	mild	former	NA	no	no	yes	no	no	68.125	Moderate_CVH	39544.58195	9886.145489
32130	2005-2006	1	55	20	<60	female	non-hispanic white	never married	3.9	>1	More than High school	22	<25	mild	never	no	no	no	no	no	yes	97.5	High_CVH	67217.52816	16804.38204
32133	2005-2006	2	52	30	<60	female	mexican american	married	5	>1	More than High school	29.3	¡Ý25 to <30	moderate	never	no	no	yes	no	no	no	70	Moderate_CVH	20053.8701	5013.467525
32135	2005-2006	1	45	38	<60	female	non-hispanic white	never married	4.6	>1	More than High school	31.5	>=30	heavy	never	no	no	yes	no	no	no	66.875	Moderate_CVH	91859.28841	22964.8221
32136	2005-2006	1	49	42	<60	female	non-hispanic white	married	2.9	>1	More than High school	33.4	>=30	never	never	no	no	yes	no	no	yes	55	Moderate_CVH	117359.687	29339.92174
32138	2005-2006	1	50	47	<60	female	non-hispanic white	married	5	>1	More than High school	25.45	¡Ý25 to <30	mild	never	no	no	yes	no	no	no	71.875	Moderate_CVH	107619.5639	26904.89097
32140	2005-2006	1	51	69	>=60	female	non-hispanic black	married	3.46	>1	More than High school	33.23	>=30	never	never	NA	no	yes	no	no	no	50	Moderate_CVH	18844.17692	4711.04423
32145	2005-2006	2	48	21	<60	female	non-hispanic white	never married	1.05	>1	More than High school	23.28	<25	heavy	now	no	no	no	no	no	no	76.25	Moderate_CVH	70601.37488	17650.34372
32153	2005-2006	1	46	43	<60	female	non-hispanic white	married	5	>1	High school	28.8	¡Ý25 to <30	mild	former	no	no	no	no	no	no	75.625	Moderate_CVH	108347.4878	27086.87194
32154	2005-2006	1	51	63	>=60	female	non-hispanic black	married	4.68	>1	High school	39.69	>=30	mild	former	NA	no	yes	no	no	yes	73.125	Moderate_CVH	12045.39237	3011.348094
32161	2005-2006	1	44	38	<60	female	others	divorced	2.34	>1	High school	19.63	<25	heavy	never	no	no	no	no	no	no	81.875	High_CVH	78005.62272	19501.40568
32163	2005-2006	2	55	47	<60	female	mexican american	separated	1.68	>1	Less than High school	32.26	>=30	mild	never	no	yes	yes	yes	no	no	58.125	Moderate_CVH	23796.90074	5949.225184
32164	2005-2006	2	54	22	<60	male	non-hispanic white	living with partner	3.16	>1	High school	22.08	<25	mild	never	NA	no	yes	no	no	no	76.25	Moderate_CVH	90353.81331	22588.45333
32175	2005-2006	2	52	51	<60	male	others	married	5	>1	More than High school	25.55	¡Ý25 to <30	mild	never	NA	no	yes	no	no	yes	63.75	Moderate_CVH	69450.30264	17362.57566
32179	2005-2006	2	58	53	<60	female	mexican american	widowed	1.57	>1	Less than High school	30.94	>=30	mild	now	no	no	yes	yes	no	no	53.125	Moderate_CVH	15855.5081	3963.877024
32193	2005-2006	1	57	76	>=60	male	non-hispanic white	divorced	3.13	>1	More than High school	25.75	¡Ý25 to <30	mild	former	NA	yes	yes	yes	yes	no	63.125	Moderate_CVH	56625.69301	14156.42325
32198	2005-2006	2	46	21	<60	female	non-hispanic white	never married	5	>1	More than High school	21.14	<25	heavy	now	no	no	no	no	no	yes	70.625	Moderate_CVH	73410.91958	18352.72989
32199	2005-2006	1	49	27	<60	female	non-hispanic white	never married	2.73	>1	More than High school	19.37	<25	heavy	never	no	no	no	no	no	no	75	Moderate_CVH	84529.0841	21132.27102
32200	2005-2006	2	55	60	>=60	female	mexican american	married	1.9	>1	Less than High school	32.84	>=30	moderate	never	NA	yes	yes	yes	no	no	59.375	Moderate_CVH	9287.49138	2321.872845
32204	2005-2006	1	56	40	<60	female	mexican american	divorced	4.91	>1	More than High school	31.13	>=30	moderate	never	no	no	yes	no	no	no	50.625	Moderate_CVH	22510.23686	5627.559215
32208	2005-2006	2	48	36	<60	female	mexican american	married	3.63	>1	High school	22.9	<25	moderate	never	no	no	no	no	no	no	76.25	Moderate_CVH	23216.03824	5804.00956
32211	2005-2006	2	55	55	<60	male	non-hispanic white	living with partner	5	>1	More than High school	27.68	¡Ý25 to <30	mild	former	NA	no	yes	no	no	yes	66.875	Moderate_CVH	113018.9208	28254.7302
32212	2005-2006	2	49	46	<60	male	non-hispanic white	separated	2.73	>1	High school	31.27	>=30	heavy	now	NA	no	yes	no	no	yes	43.75	Low_CVH	89638.60938	22409.65235
32214	2005-2006	1	47	45	<60	female	non-hispanic white	married	0.97	<=1	High school	29.04	¡Ý25 to <30	heavy	now	no	no	yes	no	no	yes	71.25	Moderate_CVH	43172.66104	10793.16526
32216	2005-2006	1	49	53	<60	female	non-hispanic white	married	3.12	>1	More than High school	26.39	¡Ý25 to <30	mild	never	no	no	yes	yes	no	yes	75	Moderate_CVH	116640.874	29160.2185
32221	2005-2006	1	44	36	<60	male	non-hispanic white	married	5	>1	High school	30.16	>=30	heavy	former	NA	no	yes	no	no	no	65	Moderate_CVH	62579.32356	15644.83089
32223	2005-2006	1	47	23	<60	female	non-hispanic white	living with partner	2.62	>1	High school	21.01	<25	heavy	now	no	no	no	no	no	yes	70	Moderate_CVH	68665.84385	17166.46096
32225	2005-2006	1	44	23	<60	male	non-hispanic black	never married	0.93	<=1	Less than High school	23.38	<25	moderate	never	NA	no	no	no	no	no	71.875	Moderate_CVH	21092.5587	5273.139676
32226	2005-2006	2	52	40	<60	male	non-hispanic black	separated	5	>1	More than High school	19.03	<25	mild	former	NA	no	no	yes	no	no	75	Moderate_CVH	21474.7427	5368.685675
32229	2005-2006	2	48	61	>=60	male	non-hispanic black	married	5	>1	More than High school	31.53	>=30	mild	former	NA	yes	yes	yes	yes	yes	40	Low_CVH	10494.77739	2623.694346
32230	2005-2006	1	50	59	<60	male	non-hispanic white	married	4.29	>1	More than High school	25.8	¡Ý25 to <30	mild	never	NA	no	no	no	no	no	76.875	Moderate_CVH	96255.00076	24063.75019
32239	2005-2006	2	53	60	>=60	female	non-hispanic white	married	4.77	>1	High school	21.11	<25	moderate	now	NA	no	yes	yes	no	no	54.375	Moderate_CVH	84476.31111	21119.07778
32240	2005-2006	1	44	35	<60	female	non-hispanic black	never married	3.51	>1	More than High school	33.71	>=30	mild	never	no	no	yes	no	no	no	60.625	Moderate_CVH	26920.98501	6730.246252
32245	2005-2006	1	44	61	>=60	male	non-hispanic white	married	5	>1	More than High school	34.24	>=30	mild	never	NA	no	no	no	no	no	91.25	High_CVH	54937.10026	13734.27507
32249	2005-2006	1	44	21	<60	male	non-hispanic white	never married	5	>1	High school	42.8	>=30	heavy	never	NA	no	no	yes	no	yes	60	Moderate_CVH	72976.54233	18244.13558
32251	2005-2006	1	48	35	<60	male	non-hispanic white	married	1.47	>1	High school	24.26	<25	mild	now	NA	no	yes	no	no	no	52.5	Moderate_CVH	40939.61181	10234.90295
32254	2005-2006	1	54	65	>=60	male	non-hispanic white	married	2.81	>1	More than High school	26.19	¡Ý25 to <30	never	never	NA	no	yes	no	no	no	71.25	Moderate_CVH	69751.16959	17437.7924
32256	2005-2006	2	45	42	<60	female	mexican american	married	0.85	<=1	Less than High school	26.26	¡Ý25 to <30	mild	never	no	no	yes	no	no	no	68.125	Moderate_CVH	11579.48538	2894.871345
32268	2005-2006	2	46	65	>=60	male	non-hispanic white	divorced	1.63	>1	High school	37.1	>=30	moderate	now	NA	no	yes	no	no	yes	28.75	Low_CVH	34546.4062	8636.601549
32270	2005-2006	2	44	57	<60	female	non-hispanic white	married	2.71	>1	More than High school	49.61	>=30	never	never	no	no	yes	yes	no	no	76.875	Moderate_CVH	90565.72217	22641.43054
32271	2005-2006	1	49	83	>=60	male	non-hispanic white	married	5	>1	More than High school	27.53	¡Ý25 to <30	mild	former	NA	no	yes	yes	no	yes	65.625	Moderate_CVH	28680.69659	7170.174148
32273	2005-2006	1	56	28	<60	male	mexican american	married	1.33	>1	Less than High school	25.78	¡Ý25 to <30	heavy	never	NA	no	yes	no	no	no	69.375	Moderate_CVH	26452.57318	6613.143296
32279	2005-2006	2	44	73	>=60	female	non-hispanic white	widowed	5	>1	More than High school	28.92	¡Ý25 to <30	moderate	former	NA	no	yes	yes	no	no	59.375	Moderate_CVH	53371.30969	13342.82742
32283	2005-2006	2	57	62	>=60	male	mexican american	married	0.75	<=1	Less than High school	25.98	¡Ý25 to <30	former	never	NA	no	yes	no	no	no	70	Moderate_CVH	5582.376547	1395.594137
32287	2005-2006	2	51	35	<60	male	non-hispanic black	married	2.42	>1	High school	44.9	>=30	heavy	now	NA	no	yes	yes	yes	no	30	Low_CVH	33106.14926	8276.537316
32290	2005-2006	2	48	43	<60	female	non-hispanic white	married	5	>1	High school	31.48	>=30	heavy	now	no	no	yes	no	no	no	58.75	Moderate_CVH	98022.53678	24505.63419
32294	2005-2006	2	49	77	>=60	female	non-hispanic white	widowed	2.5	>1	High school	26.79	¡Ý25 to <30	former	never	NA	no	yes	yes	yes	no	60.625	Moderate_CVH	52882.08481	13220.5212
32295	2005-2006	1	44	50	<60	male	non-hispanic white	married	5	>1	More than High school	26.51	¡Ý25 to <30	mild	never	NA	no	no	no	no	no	83.75	High_CVH	70430.07233	17607.51808
32296	2005-2006	1	44	43	<60	male	non-hispanic white	never married	3.11	>1	More than High school	41.96	>=30	never	never	NA	no	yes	yes	no	no	58.75	Moderate_CVH	75566.6868	18891.6717
32298	2005-2006	1	47	62	>=60	female	others	divorced	2.65	>1	High school	23.17	<25	former	never	NA	no	yes	yes	no	no	63.75	Moderate_CVH	65706.39685	16426.59921
32300	2005-2006	2	45	53	<60	male	non-hispanic black	never married	5	>1	More than High school	17.2	<25	mild	now	NA	no	no	no	no	no	58.125	Moderate_CVH	17388.48205	4347.120511
32303	2005-2006	1	48	30	<60	male	non-hispanic black	married	1.55	>1	Less than High school	20.66	<25	mild	now	NA	no	no	no	no	no	52.5	Moderate_CVH	23555.08695	5888.771739
32304	2005-2006	2	46	34	<60	male	non-hispanic white	living with partner	0.99	<=1	High school	24.8	<25	moderate	now	NA	no	yes	yes	no	yes	46.875	Low_CVH	40930.37599	10232.594
32312	2005-2006	2	46	83	>=60	male	non-hispanic white	married	2.2	>1	Less than High school	19.68	<25	mild	former	NA	no	yes	yes	no	no	77.5	Moderate_CVH	25708.63313	6427.158282
32316	2005-2006	2	46	85	>=60	female	non-hispanic white	widowed	0.51	<=1	Less than High school	22.8	<25	former	former	NA	no	no	yes	no	no	76.875	Moderate_CVH	36437.84147	9109.460369
32321	2005-2006	2	54	66	>=60	male	others	divorced	2.58	>1	More than High school	25.6	¡Ý25 to <30	former	former	NA	no	yes	no	no	no	79.375	Moderate_CVH	9953.828274	2488.457069
32324	2005-2006	1	56	34	<60	male	mexican american	married	5	>1	More than High school	29.01	¡Ý25 to <30	mild	never	NA	no	yes	no	no	no	73.75	Moderate_CVH	31669.53632	7917.38408
32325	2005-2006	1	51	36	<60	male	others	never married	2.73	>1	Less than High school	28	¡Ý25 to <30	heavy	former	NA	no	yes	no	no	yes	59.375	Moderate_CVH	30901.87547	7725.468868
32328	2005-2006	2	50	81	>=60	female	non-hispanic white	married	1.14	>1	More than High school	23.7	<25	moderate	former	NA	yes	yes	yes	no	no	78.125	Moderate_CVH	32431.49877	8107.874691
32333	2005-2006	1	47	45	<60	female	non-hispanic white	married	1.22	>1	High school	31.56	>=30	mild	former	no	no	yes	no	no	yes	55.625	Moderate_CVH	99146.75168	24786.68792
32338	2005-2006	2	57	35	<60	female	mexican american	married	1.08	>1	Less than High school	24.61	<25	mild	never	no	yes	no	yes	no	no	88.75	High_CVH	23508.17748	5877.044369
32343	2005-2006	2	45	61	>=60	female	non-hispanic black	married	5	>1	High school	34.36	>=30	never	never	NA	no	yes	no	no	no	58.125	Moderate_CVH	9739.963551	2434.990888
32345	2005-2006	2	52	24	<60	female	non-hispanic white	never married	1.43	>1	More than High school	25.1	¡Ý25 to <30	mild	never	no	no	no	no	no	yes	86.875	High_CVH	56302.2627	14075.56567
32349	2005-2006	2	56	32	<60	female	non-hispanic black	married	0.56	<=1	More than High school	36.98	>=30	mild	never	no	no	no	no	no	yes	65.625	Moderate_CVH	28697.21158	7174.302894
32350	2005-2006	1	49	76	>=60	male	non-hispanic black	widowed	2.19	>1	Less than High school	27.46	¡Ý25 to <30	moderate	former	NA	yes	yes	yes	no	no	62.5	Moderate_CVH	14666.36684	3666.59171
32357	2005-2006	1	51	31	<60	male	non-hispanic black	never married	4.13	>1	More than High school	24.01	<25	mild	now	NA	no	no	no	no	no	63.75	Moderate_CVH	20975.2925	5243.823124
32358	2005-2006	1	56	53	<60	male	mexican american	married	1.4	>1	Less than High school	24.28	<25	former	now	NA	no	yes	no	no	no	56.875	Moderate_CVH	23468.43125	5867.107813
32359	2005-2006	1	49	41	<60	female	non-hispanic black	married	1.65	>1	More than High school	38.78	>=30	former	never	no	no	no	yes	no	no	61.875	Moderate_CVH	32375.42439	8093.856098
32360	2005-2006	2	50	55	<60	female	non-hispanic white	married	5	>1	High school	24.47	<25	mild	now	no	no	yes	no	no	no	52.5	Moderate_CVH	95374.90357	23843.72589
32361	2005-2006	1	50	24	<60	male	mexican american	married	0.62	<=1	High school	25.41	¡Ý25 to <30	heavy	never	NA	no	yes	no	no	no	76.875	Moderate_CVH	24160.84995	6040.212488
32368	2005-2006	1	51	42	<60	female	non-hispanic black	married	3.94	>1	More than High school	25.29	¡Ý25 to <30	mild	never	no	no	no	yes	yes	no	51.875	Moderate_CVH	20472.39075	5118.097689
32370	2005-2006	1	54	31	<60	male	non-hispanic white	married	1.86	>1	More than High school	24.47	<25	mild	never	NA	no	no	no	no	no	71.875	Moderate_CVH	79454.15737	19863.53934
32377	2005-2006	2	44	72	>=60	female	non-hispanic white	divorced	2.76	>1	High school	21.13	<25	mild	former	NA	no	yes	yes	no	no	46.25	Low_CVH	51249.51131	12812.37783
32378	2005-2006	2	56	20	<60	female	non-hispanic black	never married	1.49	>1	Less than High school	36	>=30	never	never	no	no	yes	no	no	no	56.875	Moderate_CVH	18638.20531	4659.551328
32382	2005-2006	2	52	38	<60	female	non-hispanic white	married	4.1	>1	More than High school	23.33	<25	mild	never	no	no	no	no	no	no	80	High_CVH	76738.72799	19184.682
32383	2005-2006	2	46	83	>=60	female	non-hispanic white	widowed	3.41	>1	High school	29.66	¡Ý25 to <30	never	never	NA	no	yes	yes	no	no	77.5	Moderate_CVH	36585.41189	9146.352973
32386	2005-2006	2	45	34	<60	male	non-hispanic white	living with partner	5	>1	More than High school	24.78	<25	heavy	now	NA	no	no	no	no	no	78.125	Moderate_CVH	50133.59571	12533.39893
32388	2005-2006	1	50	55	<60	male	others	divorced	3.34	>1	High school	25.89	¡Ý25 to <30	heavy	now	NA	no	yes	no	no	no	64.375	Moderate_CVH	92246.53726	23061.63432
32389	2005-2006	2	44	28	<60	male	non-hispanic white	never married	1.52	>1	More than High school	24.62	<25	mild	now	NA	no	no	no	no	no	65	Moderate_CVH	85112.45149	21278.11287
32396	2005-2006	2	49	20	<60	male	others	never married	0.95	<=1	Less than High school	22.7	<25	heavy	never	NA	no	no	no	no	no	72.5	Moderate_CVH	49826.77169	12456.69292
32401	2005-2006	1	57	40	<60	female	mexican american	married	1.16	>1	High school	25.38	¡Ý25 to <30	moderate	never	no	no	no	yes	no	yes	66.875	Moderate_CVH	28351.1226	7087.780649
32403	2005-2006	1	47	78	>=60	female	non-hispanic white	divorced	1.63	>1	High school	16.94	<25	mild	former	NA	no	yes	yes	no	no	57.5	Moderate_CVH	63032.0954	15758.02385
32406	2005-2006	2	50	50	<60	male	non-hispanic white	married	5	>1	More than High school	22.5	<25	moderate	former	NA	no	no	no	no	yes	94.375	High_CVH	82142.50666	20535.62667
32409	2005-2006	2	55	24	<60	female	mexican american	living with partner	1.54	>1	Less than High school	27.58	¡Ý25 to <30	heavy	never	no	no	no	no	no	no	78.125	Moderate_CVH	22237.01734	5559.254335
32414	2005-2006	2	47	78	>=60	female	non-hispanic white	married	1.97	>1	High school	22.86	<25	former	never	NA	yes	yes	yes	yes	no	77.5	Moderate_CVH	66398.88783	16599.72196
32419	2005-2006	1	55	29	<60	female	mexican american	married	1.17	>1	More than High school	30.21	>=30	moderate	never	no	no	yes	yes	no	no	74.375	Moderate_CVH	14709.53523	3677.383808
32428	2005-2006	2	47	63	>=60	female	non-hispanic white	married	3.5	>1	High school	20.23	<25	mild	former	NA	no	yes	yes	no	no	76.875	Moderate_CVH	76217.20217	19054.30054
32429	2005-2006	2	57	21	<60	male	non-hispanic white	never married	5	>1	More than High school	27.89	¡Ý25 to <30	heavy	never	NA	no	yes	no	no	no	74.375	Moderate_CVH	91678.12665	22919.53166
32436	2005-2006	2	44	51	<60	female	non-hispanic white	married	4.24	>1	High school	23.61	<25	mild	now	no	no	yes	no	no	no	70.625	Moderate_CVH	91583.23502	22895.80875
32437	2005-2006	1	52	25	<60	male	non-hispanic black	never married	5	>1	More than High school	31.9	>=30	mild	never	NA	no	no	no	no	no	81.875	High_CVH	24771.30761	6192.826902
32439	2005-2006	1	58	85	>=60	female	mexican american	married	0.83	<=1	Less than High school	22.08	<25	moderate	never	NA	no	yes	yes	no	no	68.75	Moderate_CVH	10305.36215	2576.340539
32440	2005-2006	2	47	72	>=60	male	non-hispanic white	married	1.19	>1	Less than High school	36.45	>=30	mild	never	NA	yes	no	no	no	no	66.25	Moderate_CVH	19305.7729	4826.443224
32441	2005-2006	2	44	38	<60	female	non-hispanic white	married	2	>1	More than High school	36.85	>=30	mild	former	no	no	yes	no	no	yes	63.75	Moderate_CVH	89754.50986	22438.62746
32442	2005-2006	1	56	72	>=60	male	mexican american	separated	2.73	>1	Less than High school	23.73	<25	mild	former	NA	no	yes	yes	no	no	67.5	Moderate_CVH	9762.811961	2440.70299
32443	2005-2006	1	44	69	>=60	female	non-hispanic white	divorced	3.11	>1	More than High school	42.08	>=30	never	never	NA	no	yes	yes	yes	no	53.75	Moderate_CVH	62165.83356	15541.45839
32447	2005-2006	2	50	65	>=60	male	non-hispanic white	married	3.41	>1	More than High school	26.74	¡Ý25 to <30	mild	former	NA	no	no	no	no	no	83.75	High_CVH	63171.47584	15792.86896
32452	2005-2006	2	49	74	>=60	male	non-hispanic white	married	5	>1	More than High school	25.99	¡Ý25 to <30	mild	former	NA	no	yes	yes	no	yes	76.25	Moderate_CVH	41719.95707	10429.98927
32459	2005-2006	2	47	62	>=60	female	non-hispanic white	divorced	0.82	<=1	More than High school	19.56	<25	former	now	NA	no	yes	yes	no	yes	60	Moderate_CVH	45093.30458	11273.32614
32477	2005-2006	2	56	41	<60	female	non-hispanic black	never married	2.38	>1	More than High school	29.11	¡Ý25 to <30	never	never	no	no	yes	no	no	no	66.25	Moderate_CVH	22309.46841	5577.367103
32483	2005-2006	1	54	40	<60	male	mexican american	married	0.47	<=1	Less than High school	25.46	¡Ý25 to <30	heavy	former	NA	no	yes	no	no	yes	60.625	Moderate_CVH	20384.35959	5096.089897
32488	2005-2006	2	52	50	<60	female	non-hispanic white	married	5	>1	More than High school	37.11	>=30	never	never	no	no	yes	no	no	yes	78.125	Moderate_CVH	77690.95336	19422.73834
32489	2005-2006	1	47	62	>=60	male	non-hispanic white	married	5	>1	Less than High school	30.88	>=30	moderate	never	NA	no	no	yes	no	no	80.625	High_CVH	68939.7783	17234.94457
32491	2005-2006	2	49	29	<60	female	non-hispanic white	living with partner	0.81	<=1	Less than High school	23.82	<25	heavy	now	no	no	no	no	no	no	61.25	Moderate_CVH	67503.49985	16875.87496
32494	2005-2006	1	56	37	<60	male	non-hispanic white	never married	1.95	>1	High school	27.32	¡Ý25 to <30	heavy	never	NA	no	yes	no	no	yes	71.25	Moderate_CVH	90988.2542	22747.06355
32497	2005-2006	2	44	74	>=60	female	non-hispanic white	widowed	1.22	>1	High school	24.9	<25	former	former	NA	no	no	yes	no	no	63.75	Moderate_CVH	39055.01852	9763.754631
32503	2005-2006	2	53	29	<60	female	others	separated	1.75	>1	Less than High school	23.6	<25	heavy	never	no	no	yes	no	yes	no	76.25	Moderate_CVH	6911.730594	1727.932649
32506	2005-2006	1	44	25	<60	male	non-hispanic white	married	4.83	>1	More than High school	26.63	¡Ý25 to <30	mild	former	NA	no	yes	yes	no	yes	61.25	Moderate_CVH	73220.3098	18305.07745
32517	2005-2006	2	47	61	>=60	male	non-hispanic white	divorced	1.29	>1	More than High school	20.11	<25	mild	now	NA	no	no	no	no	no	63.125	Moderate_CVH	31222.68692	7805.67173
32520	2005-2006	2	45	38	<60	male	non-hispanic black	living with partner	1	<=1	High school	28.1	¡Ý25 to <30	mild	never	NA	no	no	no	no	no	56.25	Moderate_CVH	18265.39587	4566.348967
32523	2005-2006	2	54	35	<60	male	non-hispanic white	married	3.5	>1	High school	29.63	¡Ý25 to <30	heavy	never	NA	no	no	no	no	no	78.125	Moderate_CVH	77222.8434	19305.71085
32526	2005-2006	1	54	51	<60	female	non-hispanic white	married	3.9	>1	More than High school	21.08	<25	mild	former	no	no	no	no	no	no	76.875	Moderate_CVH	100032.2885	25008.07212
32531	2005-2006	2	55	55	<60	male	non-hispanic white	divorced	0.08	<=1	More than High school	26	¡Ý25 to <30	heavy	now	NA	no	yes	yes	no	yes	55	Moderate_CVH	111358.1058	27839.52645
32540	2005-2006	2	51	60	>=60	female	non-hispanic black	married	0.55	<=1	Less than High school	33.84	>=30	heavy	never	NA	no	yes	yes	no	yes	51.875	Moderate_CVH	14619.23783	3654.809458
32543	2005-2006	1	53	26	<60	female	non-hispanic white	married	5	>1	More than High school	24.17	<25	moderate	never	no	no	no	no	no	no	82.5	High_CVH	74095.87471	18523.96868
32548	2005-2006	2	46	64	>=60	male	non-hispanic white	married	5	>1	Less than High school	22.87	<25	moderate	former	NA	yes	yes	yes	no	no	78.125	Moderate_CVH	71833.81309	17958.45327
32550	2005-2006	2	44	56	<60	male	non-hispanic white	married	3.5	>1	High school	21.22	<25	former	never	NA	no	yes	yes	no	no	76.25	Moderate_CVH	81229.88269	20307.47067
32552	2005-2006	1	49	26	<60	female	non-hispanic black	married	1.74	>1	High school	37.48	>=30	never	never	no	no	no	no	no	no	59.375	Moderate_CVH	32381.4766	8095.36915
32556	2005-2006	2	56	41	<60	female	non-hispanic white	never married	5	>1	More than High school	26.97	¡Ý25 to <30	heavy	former	no	no	no	yes	no	no	77.5	Moderate_CVH	73383.97894	18345.99473
32560	2005-2006	1	54	23	<60	female	non-hispanic white	never married	0.73	<=1	More than High school	17.81	<25	moderate	never	no	no	no	no	no	no	93.75	High_CVH	72251.57569	18062.89392
32564	2005-2006	1	49	43	<60	male	non-hispanic black	divorced	4.97	>1	High school	32.47	>=30	mild	now	NA	no	yes	no	no	no	50.625	Moderate_CVH	21367.26979	5341.817448
32565	2005-2006	1	46	48	<60	female	mexican american	divorced	4.04	>1	High school	22.42	<25	mild	never	no	no	yes	no	no	no	76.25	Moderate_CVH	17317.6713	4329.417825
32566	2005-2006	2	52	43	<60	male	non-hispanic black	married	5	>1	High school	30.92	>=30	moderate	never	NA	no	yes	yes	no	yes	61.875	Moderate_CVH	21474.7427	5368.685675
32570	2005-2006	2	55	38	<60	male	non-hispanic white	married	5	>1	More than High school	27.96	¡Ý25 to <30	mild	never	NA	no	yes	no	no	no	64.375	Moderate_CVH	98945.16223	24736.29056
32573	2005-2006	2	51	46	<60	male	non-hispanic black	divorced	4.08	>1	More than High school	29.95	¡Ý25 to <30	moderate	never	NA	no	no	no	no	no	71.25	Moderate_CVH	24218.64308	6054.660769
32575	2005-2006	1	54	24	<60	female	non-hispanic white	never married	2.34	>1	More than High school	23.84	<25	heavy	former	no	no	no	no	no	no	88.75	High_CVH	59526.62475	14881.65619
32577	2005-2006	1	44	45	<60	male	non-hispanic white	never married	4.16	>1	More than High school	38.2	>=30	former	now	NA	no	yes	no	no	no	64.375	Moderate_CVH	75566.6868	18891.6717
32581	2005-2006	1	49	83	>=60	female	non-hispanic white	widowed	1.56	>1	High school	36.85	>=30	former	never	NA	no	yes	yes	no	no	47.5	Low_CVH	39737.61403	9934.403508
32586	2005-2006	1	49	67	>=60	female	non-hispanic white	married	2.57	>1	More than High school	27.98	¡Ý25 to <30	moderate	never	NA	no	yes	yes	no	no	71.25	Moderate_CVH	81956.3499	20489.08747
32588	2005-2006	1	55	65	>=60	male	non-hispanic white	married	5	>1	More than High school	23.96	<25	mild	never	NA	no	yes	no	no	no	81.25	High_CVH	64675.29667	16168.82417
32591	2005-2006	1	51	52	<60	female	non-hispanic black	married	3.87	>1	Less than High school	41.25	>=30	heavy	never	no	no	yes	no	no	no	60	Moderate_CVH	20472.39075	5118.097689
32592	2005-2006	2	46	51	<60	male	non-hispanic white	married	3.79	>1	High school	25.88	¡Ý25 to <30	mild	never	NA	no	yes	no	no	no	67.5	Moderate_CVH	91877.54102	22969.38526
32596	2005-2006	1	56	29	<60	female	non-hispanic black	married	3.12	>1	Less than High school	34.52	>=30	former	never	no	no	yes	no	no	yes	59.375	Moderate_CVH	34753.06952	8688.26738
32599	2005-2006	2	46	45	<60	female	non-hispanic white	married	2	>1	High school	24.38	<25	heavy	former	no	no	yes	yes	no	no	63.125	Moderate_CVH	101923.2922	25480.82306
32605	2005-2006	1	52	39	<60	male	non-hispanic black	married	1.49	>1	Less than High school	36.95	>=30	mild	never	NA	no	yes	no	no	no	52.5	Moderate_CVH	24744.62354	6186.155886
32609	2005-2006	1	55	45	<60	male	mexican american	separated	0.98	<=1	Less than High school	39.6	>=30	moderate	never	NA	no	yes	no	no	no	57.5	Moderate_CVH	18718.64055	4679.660137
32616	2005-2006	1	48	24	<60	female	non-hispanic white	never married	0.19	<=1	Less than High school	23.47	<25	moderate	never	no	no	yes	no	no	no	92.5	High_CVH	58779.30946	14694.82736
32619	2005-2006	1	57	52	<60	male	mexican american	married	3.41	>1	Less than High school	27.95	¡Ý25 to <30	heavy	never	NA	no	yes	yes	no	no	56.875	Moderate_CVH	32971.25461	8242.813653
32624	2005-2006	2	49	74	>=60	female	non-hispanic white	married	1.89	>1	More than High school	28.64	¡Ý25 to <30	mild	former	NA	no	yes	no	yes	no	51.25	Moderate_CVH	52882.08481	13220.5212
32626	2005-2006	2	44	33	<60	female	non-hispanic white	living with partner	3.31	>1	More than High school	24.12	<25	former	never	no	no	yes	no	no	no	78.125	Moderate_CVH	8117.409931	2029.352483
32629	2005-2006	2	47	71	>=60	female	non-hispanic white	married	3.03	>1	High school	22.01	<25	never	never	NA	no	yes	yes	no	no	73.125	Moderate_CVH	62964.65964	15741.16491
32632	2005-2006	2	44	55	<60	female	non-hispanic white	never married	4.08	>1	High school	28.13	¡Ý25 to <30	heavy	now	no	no	yes	yes	no	no	43.75	Low_CVH	91583.23502	22895.80875
32636	2005-2006	2	57	41	<60	female	others	married	3.08	>1	More than High school	22	<25	never	never	no	no	yes	no	no	no	85	High_CVH	38693.19872	9673.299681
32641	2005-2006	2	58	50	<60	male	mexican american	married	2.3	>1	More than High school	26.52	¡Ý25 to <30	heavy	former	NA	no	no	no	yes	no	63.75	Moderate_CVH	15695.75614	3923.939034
32650	2005-2006	2	51	31	<60	male	non-hispanic black	separated	4.17	>1	More than High school	27.63	¡Ý25 to <30	moderate	never	NA	no	yes	no	no	no	71.25	Moderate_CVH	23774.35804	5943.589511
32651	2005-2006	2	56	39	<60	female	mexican american	married	0.82	<=1	Less than High school	28.83	¡Ý25 to <30	former	never	no	no	yes	no	no	no	52.5	Moderate_CVH	23309.30516	5827.326291
32653	2005-2006	2	55	20	<60	male	mexican american	married	0.7	<=1	Less than High school	28.73	¡Ý25 to <30	heavy	now	NA	yes	no	no	no	no	66.25	Moderate_CVH	28096.74621	7024.186553
32656	2005-2006	2	45	20	<60	female	others	married	1.87	>1	More than High school	22.49	<25	mild	never	no	no	no	no	no	no	83.75	High_CVH	17037.47562	4259.368905
32666	2005-2006	2	49	85	>=60	male	non-hispanic white	married	1.89	>1	High school	27.27	¡Ý25 to <30	never	never	NA	yes	no	no	no	no	68.125	Moderate_CVH	22903.92021	5725.980053
32671	2005-2006	2	56	29	<60	female	non-hispanic white	married	2.69	>1	More than High school	17.3	<25	heavy	now	no	yes	no	yes	no	no	65	Moderate_CVH	78037.98853	19509.49713
32674	2005-2006	1	54	26	<60	female	others	never married	1.57	>1	More than High school	19.82	<25	moderate	never	no	no	no	no	no	no	78.125	Moderate_CVH	72181.57652	18045.39413
32677	2005-2006	1	56	53	<60	female	mexican american	divorced	3.12	>1	More than High school	31.92	>=30	former	never	no	no	yes	yes	yes	no	33.125	Low_CVH	22510.23686	5627.559215
32681	2005-2006	2	54	67	>=60	female	non-hispanic white	widowed	0.98	<=1	More than High school	25.38	¡Ý25 to <30	mild	never	NA	no	yes	yes	no	no	78.75	Moderate_CVH	43468.37837	10867.09459
32684	2005-2006	2	45	67	>=60	female	non-hispanic black	widowed	1.53	>1	High school	33.24	>=30	former	now	NA	yes	yes	yes	no	no	21.875	Low_CVH	10678.46677	2669.616692
32689	2005-2006	1	47	31	<60	female	non-hispanic white	never married	0.78	<=1	Less than High school	23.72	<25	heavy	now	no	no	yes	no	no	no	60.625	Moderate_CVH	58194.37628	14548.59407
32690	2005-2006	1	45	56	<60	female	non-hispanic white	divorced	5	>1	More than High school	26.82	¡Ý25 to <30	moderate	never	no	no	yes	yes	no	no	82.5	High_CVH	92689.52397	23172.38099
32691	2005-2006	1	45	43	<60	male	non-hispanic black	divorced	2.18	>1	High school	23.89	<25	heavy	now	NA	no	no	no	no	no	65.625	Moderate_CVH	25620.53356	6405.133391
32693	2005-2006	1	55	21	<60	female	mexican american	never married	0.79	<=1	More than High school	24.55	<25	heavy	former	no	no	yes	no	no	no	65	Moderate_CVH	16557.14802	4139.287005
32697	2005-2006	2	44	67	>=60	male	non-hispanic white	married	4.8	>1	High school	33.99	>=30	former	former	NA	yes	yes	no	no	no	68.125	Moderate_CVH	60302.28915	15075.57229
32703	2005-2006	2	45	71	>=60	male	non-hispanic white	married	3.64	>1	More than High school	28.51	¡Ý25 to <30	former	former	NA	yes	yes	yes	no	no	66.875	Moderate_CVH	29262.15341	7315.538353
32708	2005-2006	1	51	53	<60	female	non-hispanic black	married	5	>1	High school	35.93	>=30	never	never	no	no	yes	yes	no	no	50	Moderate_CVH	23949.7053	5987.426324
32709	2005-2006	2	57	47	<60	female	non-hispanic white	married	1.25	>1	More than High school	44.32	>=30	mild	never	no	yes	yes	yes	no	yes	56.875	Moderate_CVH	43220.23422	10805.05855
32711	2005-2006	2	58	60	>=60	female	mexican american	widowed	0	<=1	Less than High school	34.71	>=30	former	never	NA	no	yes	no	no	yes	67.5	Moderate_CVH	4847.975382	1211.993846
32713	2005-2006	1	54	45	<60	female	others	widowed	4.42	>1	More than High school	25.29	¡Ý25 to <30	never	never	no	no	yes	no	no	no	67.5	Moderate_CVH	89806.4687	22451.61718
32714	2005-2006	2	48	26	<60	female	non-hispanic white	living with partner	2.76	>1	More than High school	19.34	<25	mild	former	no	no	no	no	no	no	85.625	High_CVH	70837.20846	17709.30211
32716	2005-2006	2	55	66	>=60	female	mexican american	divorced	1.37	>1	Less than High school	51.42	>=30	former	never	NA	no	yes	no	yes	yes	63.75	Moderate_CVH	9706.294951	2426.573738
32717	2005-2006	1	55	42	<60	female	mexican american	married	1.13	>1	Less than High school	27.02	¡Ý25 to <30	mild	never	no	no	yes	no	no	yes	78.75	Moderate_CVH	17718.59966	4429.649915
32724	2005-2006	2	49	23	<60	male	non-hispanic white	never married	5	>1	More than High school	26.08	¡Ý25 to <30	heavy	former	NA	no	yes	no	no	no	58.75	Moderate_CVH	86566.13183	21641.53296
32731	2005-2006	2	45	31	<60	male	non-hispanic black	never married	3.72	>1	More than High school	25.76	¡Ý25 to <30	mild	never	NA	no	yes	no	no	yes	70	Moderate_CVH	16467.7191	4116.929776
32732	2005-2006	2	52	61	>=60	female	non-hispanic white	divorced	5	>1	More than High school	29.92	¡Ý25 to <30	heavy	former	NA	no	yes	no	no	yes	75.625	Moderate_CVH	53619.82895	13404.95724
32733	2005-2006	2	48	40	<60	female	non-hispanic white	married	5	>1	More than High school	24.88	<25	moderate	former	no	no	yes	no	no	no	75.625	Moderate_CVH	97927.57005	24481.89251
32734	2005-2006	1	57	22	<60	male	mexican american	never married	0.68	<=1	High school	18.87	<25	heavy	now	NA	no	no	no	no	no	60.625	Moderate_CVH	27825.71458	6956.428646
32738	2005-2006	2	55	20	<60	male	non-hispanic white	never married	2.25	>1	Less than High school	32.96	>=30	heavy	now	NA	no	no	no	no	yes	56.875	Moderate_CVH	115384.3699	28846.09248
32742	2005-2006	1	45	55	<60	male	non-hispanic white	married	2	>1	High school	17.97	<25	heavy	now	NA	no	no	no	no	no	70	Moderate_CVH	36827.9175	9206.979376
32745	2005-2006	2	49	43	<60	female	others	divorced	2.04	>1	High school	24.21	<25	former	now	no	no	yes	no	no	no	63.125	Moderate_CVH	79457.70052	19864.42513
32749	2005-2006	2	46	58	<60	female	non-hispanic white	married	2.49	>1	More than High school	33.01	>=30	mild	now	no	no	yes	no	no	yes	41.25	Low_CVH	87227.50133	21806.87533
32755	2005-2006	1	54	31	<60	male	non-hispanic black	never married	2.93	>1	High school	18.27	<25	heavy	now	NA	no	yes	no	no	no	56.875	Moderate_CVH	27142.92926	6785.732315
32756	2005-2006	1	45	69	>=60	male	non-hispanic white	married	3.35	>1	High school	40.18	>=30	mild	former	NA	no	yes	no	no	no	58.125	Moderate_CVH	61321.34929	15330.33732
32759	2005-2006	2	45	38	<60	female	others	married	3.31	>1	More than High school	24.52	<25	moderate	never	no	no	yes	no	no	no	92.5	High_CVH	62076.51663	15519.12916
32761	2005-2006	1	52	85	>=60	male	non-hispanic white	widowed	4.7	>1	More than High school	25.7	¡Ý25 to <30	former	former	NA	yes	yes	yes	no	no	50.625	Moderate_CVH	22877.4777	5719.369426
32768	2005-2006	2	46	28	<60	female	non-hispanic white	never married	1.78	>1	High school	26.24	¡Ý25 to <30	never	never	no	no	yes	no	no	no	83.75	High_CVH	74235.6969	18558.92423
32775	2005-2006	2	49	69	>=60	male	non-hispanic black	separated	2.04	>1	Less than High school	38.68	>=30	mild	former	NA	no	yes	no	yes	no	63.125	Moderate_CVH	9950.958117	2487.739529
32779	2005-2006	1	46	39	<60	male	others	married	4.13	>1	More than High school	25.33	¡Ý25 to <30	moderate	former	NA	no	no	no	no	no	77.5	Moderate_CVH	85817.40346	21454.35087
32791	2005-2006	1	54	28	<60	female	non-hispanic white	married	2.74	>1	More than High school	27.14	¡Ý25 to <30	heavy	never	no	no	yes	no	yes	no	62.5	Moderate_CVH	72251.57569	18062.89392
32799	2005-2006	1	52	31	<60	male	non-hispanic white	never married	5	>1	More than High school	25.29	¡Ý25 to <30	moderate	former	NA	no	yes	no	no	yes	70	Moderate_CVH	73269.38606	18317.34652
32804	2005-2006	2	44	80	>=60	male	non-hispanic white	married	1.13	>1	Less than High school	29.45	¡Ý25 to <30	mild	former	NA	yes	yes	yes	no	no	63.75	Moderate_CVH	21315.10071	5328.775177
32812	2005-2006	1	56	49	<60	female	non-hispanic black	living with partner	2.4	>1	Less than High school	23.42	<25	heavy	now	no	no	no	yes	no	yes	49.375	Low_CVH	34703.55047	8675.887618
32817	2005-2006	1	44	66	>=60	female	non-hispanic white	married	5	>1	More than High school	22.78	<25	mild	former	NA	no	yes	yes	no	no	78.125	Moderate_CVH	53053.37981	13263.34495
32821	2005-2006	2	49	60	>=60	female	non-hispanic white	married	4.55	>1	More than High school	39.36	>=30	never	never	NA	no	yes	yes	yes	no	63.75	Moderate_CVH	68336.86357	17084.21589
32825	2005-2006	2	52	37	<60	male	non-hispanic black	divorced	3.79	>1	More than High school	34.22	>=30	heavy	former	NA	no	no	no	no	no	61.25	Moderate_CVH	21080.79384	5270.19846
32829	2005-2006	1	44	21	<60	male	non-hispanic white	never married	2.09	>1	More than High school	22.35	<25	moderate	now	NA	no	no	yes	no	yes	58.125	Moderate_CVH	72976.54233	18244.13558
32832	2005-2006	1	44	75	>=60	female	non-hispanic white	married	2.65	>1	High school	15.98	<25	former	former	NA	no	no	no	no	no	65.625	Moderate_CVH	50229.35423	12557.33856
32835	2005-2006	1	55	33	<60	male	mexican american	married	1.16	>1	More than High school	31.91	>=30	heavy	never	NA	no	no	yes	yes	yes	55	Moderate_CVH	25821.20824	6455.302059
32837	2005-2006	1	44	33	<60	male	non-hispanic black	married	2.8	>1	More than High school	34.28	>=30	mild	never	NA	no	no	no	no	no	71.25	Moderate_CVH	21241.96532	5310.49133
32842	2005-2006	2	44	53	<60	female	non-hispanic white	married	5	>1	More than High school	21.75	<25	mild	former	no	no	no	no	no	yes	94.375	High_CVH	90565.72217	22641.43054
32857	2005-2006	1	55	42	<60	female	non-hispanic black	never married	1.34	>1	High school	28.4	¡Ý25 to <30	heavy	now	no	no	no	no	no	yes	52.5	Moderate_CVH	28371.56439	7092.891097
32859	2005-2006	1	46	65	>=60	female	non-hispanic white	never married	1	<=1	More than High school	16.92	<25	moderate	now	NA	no	yes	no	no	no	73.125	Moderate_CVH	49089.53115	12272.38279
32868	2005-2006	2	50	41	<60	female	others	never married	0	<=1	High school	42.65	>=30	heavy	now	no	no	yes	yes	no	no	46.875	Low_CVH	35033.0069	8758.251724
32880	2005-2006	1	49	62	>=60	female	non-hispanic black	married	2.02	>1	Less than High school	32.2	>=30	never	former	NA	no	yes	yes	yes	no	30	Low_CVH	18844.17692	4711.04423
32885	2005-2006	1	44	48	<60	female	non-hispanic white	married	3.57	>1	More than High school	29.27	¡Ý25 to <30	heavy	former	no	no	no	no	no	yes	81.875	High_CVH	79008.59522	19752.14881
32889	2005-2006	1	54	27	<60	female	mexican american	never married	5	>1	Less than High school	31.56	>=30	never	never	no	no	yes	no	no	no	71.25	Moderate_CVH	19406.36845	4851.592112
32891	2005-2006	1	51	59	<60	male	non-hispanic black	married	5	>1	Less than High school	34.26	>=30	mild	never	NA	no	no	yes	yes	no	56.25	Moderate_CVH	21367.26979	5341.817448
32892	2005-2006	1	46	34	<60	male	non-hispanic white	never married	2.93	>1	More than High school	29.36	¡Ý25 to <30	heavy	now	NA	no	yes	yes	no	no	53.75	Moderate_CVH	86781.56859	21695.39215
32897	2005-2006	1	48	54	<60	female	non-hispanic white	divorced	2.02	>1	High school	21.6	<25	moderate	now	no	no	yes	no	no	no	53.75	Moderate_CVH	87227.50133	21806.87533
32900	2005-2006	1	50	30	<60	male	non-hispanic white	never married	0.41	<=1	More than High school	32.09	>=30	never	never	NA	no	no	no	no	yes	67.5	Moderate_CVH	42627.35595	10656.83899
32901	2005-2006	1	49	24	<60	male	non-hispanic black	married	2.33	>1	More than High school	32.46	>=30	never	never	NA	no	yes	no	no	yes	66.25	Moderate_CVH	32873.29521	8218.323803
32908	2005-2006	2	58	62	>=60	female	non-hispanic black	widowed	0.93	<=1	High school	30.29	>=30	never	now	NA	no	yes	yes	no	no	37.5	Low_CVH	12041.71256	3010.428141
32910	2005-2006	2	50	39	<60	male	non-hispanic white	married	3.25	>1	High school	47.23	>=30	mild	never	NA	no	yes	yes	yes	yes	57.5	Moderate_CVH	37536.53228	9384.133069
32917	2005-2006	1	49	49	<60	female	non-hispanic black	divorced	3.97	>1	More than High school	38.69	>=30	former	never	no	no	yes	yes	no	no	41.875	Low_CVH	32474.70832	8118.67708
32919	2005-2006	2	44	31	<60	male	non-hispanic white	married	5	>1	Less than High school	23.77	<25	mild	former	NA	no	no	no	no	no	83.75	High_CVH	70362.08976	17590.52244
32921	2005-2006	2	50	23	<60	male	mexican american	never married	0.45	<=1	Less than High school	21.95	<25	heavy	now	NA	no	no	no	no	no	65.625	Moderate_CVH	22355.05006	5588.762515
32922	2005-2006	1	46	31	<60	female	non-hispanic white	married	1.45	>1	More than High school	28.11	¡Ý25 to <30	heavy	now	no	no	no	no	no	no	61.875	Moderate_CVH	9900.431404	2475.107851
32925	2005-2006	1	57	43	<60	male	mexican american	married	0.71	<=1	Less than High school	26.52	¡Ý25 to <30	heavy	now	NA	no	yes	no	no	no	51.875	Moderate_CVH	26377.00369	6594.250922
32926	2005-2006	2	51	70	>=60	male	non-hispanic white	married	5	>1	More than High school	28.36	¡Ý25 to <30	mild	former	NA	no	yes	yes	yes	no	58.75	Moderate_CVH	36925.50564	9231.37641
32930	2005-2006	2	44	29	<60	female	non-hispanic white	married	5	>1	Less than High school	20.42	<25	heavy	never	no	no	no	no	no	no	74.375	Moderate_CVH	63983.71114	15995.92778
32932	2005-2006	1	58	74	>=60	male	non-hispanic white	married	2.73	>1	Less than High school	22.56	<25	former	never	NA	no	no	yes	no	no	78.125	Moderate_CVH	33542.87049	8385.717623
32938	2005-2006	1	49	79	>=60	female	non-hispanic white	married	1.17	>1	High school	26.52	¡Ý25 to <30	former	former	NA	no	yes	yes	no	no	56.875	Moderate_CVH	47853.26954	11963.31739
32941	2005-2006	2	54	56	<60	female	mexican american	divorced	1.71	>1	More than High school	36.31	>=30	mild	former	no	no	yes	no	no	yes	61.875	Moderate_CVH	17701.55712	4425.389279
32943	2005-2006	1	55	63	>=60	female	non-hispanic black	married	3.12	>1	Less than High school	20.49	<25	moderate	now	NA	no	yes	yes	no	no	58.75	Moderate_CVH	15060.06104	3765.015259
32947	2005-2006	2	47	48	<60	male	non-hispanic white	living with partner	5	>1	More than High school	23.83	<25	heavy	now	NA	no	yes	no	no	no	63.75	Moderate_CVH	108279.7714	27069.94284
32950	2005-2006	1	47	44	<60	male	non-hispanic black	married	1.24	>1	Less than High school	21.41	<25	moderate	now	NA	no	no	yes	no	no	50	Moderate_CVH	27154.37763	6788.594408
32952	2005-2006	2	52	76	>=60	female	non-hispanic white	divorced	5	>1	More than High school	13.36	<25	former	former	NA	no	yes	yes	no	no	53.125	Moderate_CVH	49530.60159	12382.6504
32954	2005-2006	2	50	73	>=60	female	non-hispanic white	widowed	0.91	<=1	High school	31.12	>=30	former	former	NA	no	yes	yes	yes	yes	45	Low_CVH	39386.3121	9846.578025
32958	2005-2006	2	52	45	<60	female	non-hispanic white	married	5	>1	More than High school	23.9	<25	moderate	former	no	no	no	no	no	no	89.375	High_CVH	77909.48763	19477.37191
32959	2005-2006	2	54	51	<60	female	non-hispanic black	never married	5	>1	More than High school	30.45	>=30	moderate	now	no	no	yes	yes	no	yes	56.25	Moderate_CVH	29929.65893	7482.414733
32960	2005-2006	1	52	42	<60	female	non-hispanic black	married	1.49	>1	Less than High school	45.27	>=30	never	never	no	no	yes	yes	no	no	46.25	Low_CVH	24151.34866	6037.837165
32962	2005-2006	1	45	40	<60	female	non-hispanic white	married	3.26	>1	More than High school	36.52	>=30	mild	never	no	no	yes	yes	no	no	70	Moderate_CVH	92950.24721	23237.5618
32963	2005-2006	1	48	32	<60	male	mexican american	married	1.55	>1	Less than High school	29.19	¡Ý25 to <30	moderate	former	NA	no	yes	no	no	no	79.375	Moderate_CVH	25562.96846	6390.742116
32964	2005-2006	1	52	30	<60	female	non-hispanic black	married	5	>1	More than High school	26.47	¡Ý25 to <30	mild	never	no	no	no	no	no	no	78.125	Moderate_CVH	31214.62322	7803.655805
32965	2005-2006	2	57	40	<60	male	mexican american	married	1.71	>1	More than High school	26.7	¡Ý25 to <30	moderate	former	NA	no	yes	no	no	no	81.875	High_CVH	19974.87432	4993.71858
32969	2005-2006	1	51	78	>=60	male	non-hispanic black	married	3.11	>1	High school	25.29	¡Ý25 to <30	former	never	NA	no	no	no	no	no	75	Moderate_CVH	9374.893052	2343.723263
32972	2005-2006	1	55	67	>=60	female	mexican american	married	1.33	>1	High school	23.26	<25	mild	never	NA	yes	no	yes	yes	yes	44.375	Low_CVH	5263.32724	1315.83181
32979	2005-2006	2	44	50	<60	male	non-hispanic white	married	3	>1	High school	26.4	¡Ý25 to <30	mild	former	NA	no	yes	no	no	no	68.125	Moderate_CVH	81229.88269	20307.47067
32980	2005-2006	1	58	47	<60	male	mexican american	never married	5	>1	More than High school	34.48	>=30	heavy	now	NA	no	no	no	no	no	68.75	Moderate_CVH	15819.57958	3954.894894
32984	2005-2006	2	54	64	>=60	male	non-hispanic black	divorced	1.21	>1	Less than High school	20.68	<25	former	now	NA	no	yes	no	yes	no	48.125	Low_CVH	9953.828274	2488.457069
32986	2005-2006	1	51	45	<60	female	non-hispanic black	living with partner	5	>1	More than High school	36.85	>=30	never	never	no	no	no	no	no	no	70.625	Moderate_CVH	20472.39075	5118.097689
32988	2005-2006	2	50	39	<60	male	non-hispanic white	married	3.42	>1	More than High school	34.06	>=30	heavy	now	NA	no	yes	no	no	no	55.625	Moderate_CVH	75163.44684	18790.86171
32989	2005-2006	1	56	66	>=60	female	mexican american	married	0.94	<=1	Less than High school	28.34	¡Ý25 to <30	never	never	NA	no	yes	yes	yes	yes	60	Moderate_CVH	7035.661195	1758.915299
32991	2005-2006	2	49	64	>=60	female	non-hispanic white	married	1.52	>1	More than High school	33.52	>=30	moderate	former	NA	no	yes	no	no	yes	42.5	Low_CVH	65448.95774	16362.23943
32997	2005-2006	1	52	41	<60	male	non-hispanic black	living with partner	1.45	>1	More than High school	17.86	<25	moderate	never	NA	no	yes	no	no	no	80.625	High_CVH	25251.03081	6312.757702
33002	2005-2006	2	50	67	>=60	female	non-hispanic white	divorced	3.57	>1	High school	24.57	<25	former	never	NA	no	no	no	no	no	90	High_CVH	63428.42026	15857.10507
33005	2005-2006	2	47	58	<60	female	non-hispanic white	married	3.79	>1	More than High school	33.59	>=30	moderate	never	no	no	no	no	no	yes	73.125	Moderate_CVH	112518.287	28129.57175
33006	2005-2006	2	46	80	>=60	male	non-hispanic white	married	2.27	>1	More than High school	32.55	>=30	mild	never	NA	no	yes	no	no	no	86.25	High_CVH	24139.33362	6034.833405
33011	2005-2006	1	46	27	<60	female	non-hispanic white	never married	0.84	<=1	More than High school	24.69	<25	heavy	now	no	no	no	no	no	no	60	Moderate_CVH	78914.75133	19728.68783
33020	2005-2006	1	54	39	<60	male	non-hispanic white	never married	1.93	>1	More than High school	34.59	>=30	heavy	now	NA	no	yes	yes	yes	yes	53.125	Moderate_CVH	79454.15737	19863.53934
33023	2005-2006	2	53	29	<60	male	mexican american	married	3.85	>1	More than High school	28.77	¡Ý25 to <30	heavy	former	NA	no	yes	no	no	no	68.75	Moderate_CVH	27995.88996	6998.972489
33026	2005-2006	1	58	36	<60	male	non-hispanic white	living with partner	5	>1	More than High school	24.79	<25	moderate	never	NA	no	no	no	no	no	77.5	Moderate_CVH	82526.17547	20631.54387
33028	2005-2006	2	55	27	<60	male	mexican american	living with partner	1.54	>1	High school	31.87	>=30	heavy	never	NA	no	yes	no	no	no	48.125	Low_CVH	27825.71458	6956.428646
33029	2005-2006	2	57	24	<60	male	mexican american	never married	3.5	>1	More than High school	27.68	¡Ý25 to <30	mild	never	NA	no	yes	no	no	no	96.25	High_CVH	23113.74027	5778.435068
33037	2005-2006	2	48	35	<60	male	non-hispanic white	never married	3.67	>1	More than High school	27.77	¡Ý25 to <30	mild	never	NA	no	yes	no	no	no	68.125	Moderate_CVH	77898.79535	19474.69884
33039	2005-2006	2	57	26	<60	male	mexican american	married	2.71	>1	Less than High school	27.77	¡Ý25 to <30	mild	former	NA	no	yes	no	no	no	71.25	Moderate_CVH	22108.79504	5527.19876
33042	2005-2006	2	50	28	<60	male	non-hispanic white	married	2.27	>1	Less than High school	34.25	>=30	former	now	NA	no	yes	no	no	no	47.5	Low_CVH	88636.22094	22159.05523
33046	2005-2006	2	46	30	<60	female	non-hispanic white	married	1.5	>1	More than High school	29.94	¡Ý25 to <30	heavy	never	no	no	no	no	no	no	83.75	High_CVH	100391.6729	25097.91823
33055	2005-2006	2	48	39	<60	male	non-hispanic white	married	5	>1	More than High school	35.23	>=30	mild	never	NA	no	yes	no	yes	no	61.875	Moderate_CVH	77898.79535	19474.69884
33059	2005-2006	1	55	38	<60	female	mexican american	married	1.16	>1	Less than High school	23.63	<25	never	never	no	no	yes	no	no	no	86.875	High_CVH	23113.69414	5778.423535
33067	2005-2006	2	52	38	<60	female	non-hispanic black	never married	3.63	>1	High school	29.08	¡Ý25 to <30	mild	never	no	yes	yes	no	no	no	75	Moderate_CVH	22692.13418	5673.033544
33069	2005-2006	2	46	80	>=60	male	non-hispanic white	married	0.83	<=1	Less than High school	22.58	<25	mild	never	NA	no	yes	yes	no	yes	78.125	Moderate_CVH	12564.99423	3141.248558
33072	2005-2006	1	54	33	<60	female	non-hispanic white	married	5	>1	More than High school	19.4	<25	mild	never	no	no	yes	no	no	no	70	Moderate_CVH	98806.23476	24701.55869
33076	2005-2006	1	53	54	<60	male	mexican american	married	1.71	>1	Less than High school	26.11	¡Ý25 to <30	mild	former	NA	no	yes	yes	yes	no	47.5	Low_CVH	21259.01322	5314.753304
33077	2005-2006	1	48	72	>=60	male	non-hispanic white	married	2.18	>1	More than High school	29.97	¡Ý25 to <30	mild	former	NA	yes	yes	no	yes	no	61.875	Moderate_CVH	39668.52317	9917.130793
33080	2005-2006	2	48	44	<60	male	non-hispanic white	married	3.63	>1	More than High school	29.76	¡Ý25 to <30	moderate	never	NA	no	no	yes	yes	no	73.125	Moderate_CVH	93752.31031	23438.07758
33081	2005-2006	2	56	42	<60	male	non-hispanic white	married	0.6	<=1	Less than High school	28.73	¡Ý25 to <30	former	never	NA	no	yes	no	no	no	81.25	High_CVH	39286.38796	9821.596989
33086	2005-2006	1	55	56	<60	male	non-hispanic white	married	2.3	>1	More than High school	26.52	¡Ý25 to <30	former	former	NA	no	yes	no	no	no	62.5	Moderate_CVH	82914.56594	20728.64148
33092	2005-2006	1	45	32	<60	female	non-hispanic white	living with partner	2.43	>1	More than High school	38.7	>=30	heavy	never	no	no	yes	yes	no	no	61.875	Moderate_CVH	91553.46742	22888.36686
33093	2005-2006	2	46	74	>=60	male	non-hispanic white	married	3.03	>1	High school	45.74	>=30	mild	never	NA	no	yes	yes	yes	yes	66.25	Moderate_CVH	44231.16725	11057.79181
33095	2005-2006	1	48	31	<60	male	non-hispanic black	married	1.09	>1	More than High school	31.51	>=30	never	never	NA	no	no	no	no	yes	67.5	Moderate_CVH	23596.19435	5899.048589
33099	2005-2006	1	56	51	<60	female	non-hispanic white	divorced	4.7	>1	More than High school	27.76	¡Ý25 to <30	moderate	never	no	no	yes	no	no	no	82.5	High_CVH	112870.2766	28217.56916
33107	2005-2006	1	49	57	<60	female	non-hispanic black	married	5	>1	More than High school	36.12	>=30	never	never	no	no	yes	yes	no	no	49.375	Low_CVH	32474.70832	8118.67708
33109	2005-2006	1	46	30	<60	male	mexican american	married	4.04	>1	More than High school	27.7	¡Ý25 to <30	heavy	never	NA	no	yes	no	no	no	78.125	Moderate_CVH	24364.14257	6091.035642
33114	2005-2006	2	44	64	>=60	male	non-hispanic white	married	1.36	>1	More than High school	28.25	¡Ý25 to <30	former	former	NA	no	yes	yes	yes	no	64.375	Moderate_CVH	34053.69267	8513.423167
33121	2005-2006	1	50	49	<60	male	non-hispanic black	never married	1.88	>1	High school	23.13	<25	former	now	NA	no	yes	no	no	no	46.25	Low_CVH	29474.91701	7368.729253
33123	2005-2006	1	47	52	<60	female	non-hispanic white	married	5	>1	More than High school	32.42	>=30	former	now	no	no	yes	no	yes	no	30.625	Low_CVH	98868.64739	24717.16185
33130	2005-2006	2	47	27	<60	male	non-hispanic white	living with partner	0.3	<=1	Less than High school	20.54	<25	mild	now	NA	no	no	no	no	no	63.75	Moderate_CVH	61483.66646	15370.91662
33131	2005-2006	2	55	33	<60	female	mexican american	married	2.25	>1	High school	45.12	>=30	heavy	never	no	no	no	no	no	yes	60	Moderate_CVH	26285.34205	6571.335512
33134	2005-2006	2	57	42	<60	male	mexican american	married	1.08	>1	More than High school	26.25	¡Ý25 to <30	moderate	former	NA	no	yes	no	no	no	74.375	Moderate_CVH	19974.87432	4993.71858
33140	2005-2006	1	46	42	<60	male	others	living with partner	0.6	<=1	Less than High school	32.45	>=30	heavy	former	NA	no	yes	yes	no	yes	46.25	Low_CVH	41628.3159	10407.07898
33144	2005-2006	2	52	58	<60	male	non-hispanic white	married	5	>1	More than High school	34.58	>=30	never	never	NA	no	yes	no	no	no	62.5	Moderate_CVH	69682.29123	17420.57281
33153	2005-2006	2	44	82	>=60	male	non-hispanic white	married	5	>1	More than High school	29.63	¡Ý25 to <30	mild	never	NA	yes	no	yes	yes	no	63.75	Moderate_CVH	22475.11885	5618.779713
33154	2005-2006	1	56	46	<60	male	mexican american	married	1.37	>1	High school	40.91	>=30	heavy	now	NA	no	yes	yes	yes	no	31.875	Low_CVH	22778.58563	5694.646408
33161	2005-2006	2	48	33	<60	male	non-hispanic black	married	1.62	>1	High school	46.92	>=30	mild	now	NA	no	yes	yes	no	yes	45.625	Low_CVH	26353.98492	6588.496229
33162	2005-2006	1	56	51	<60	male	mexican american	married	2.8	>1	High school	37.1	>=30	former	never	NA	no	yes	yes	no	yes	51.875	Moderate_CVH	22778.58563	5694.646408
33163	2005-2006	1	52	21	<60	female	non-hispanic black	never married	2.49	>1	More than High school	22.02	<25	never	never	no	no	no	no	no	no	77.5	Moderate_CVH	28127.76164	7031.940411
33166	2005-2006	2	52	27	<60	male	non-hispanic white	married	3.01	>1	More than High school	31.71	>=30	heavy	former	NA	no	yes	no	no	no	60.625	Moderate_CVH	71961.34807	17990.33702
33168	2005-2006	2	44	52	<60	male	non-hispanic white	separated	0	<=1	High school	25.54	¡Ý25 to <30	heavy	now	NA	no	no	no	no	no	73.125	Moderate_CVH	31567.50714	7891.876785
33169	2005-2006	1	50	20	<60	female	non-hispanic black	never married	3.98	>1	More than High school	33.29	>=30	never	never	no	no	yes	no	no	no	62.5	Moderate_CVH	28245.76219	7061.440549
33170	2005-2006	1	58	42	<60	female	mexican american	married	1.61	>1	High school	26.33	¡Ý25 to <30	heavy	former	no	no	yes	no	no	no	65	Moderate_CVH	14160.45413	3540.113532
33181	2005-2006	1	57	40	<60	female	others	married	1.17	>1	More than High school	27.91	¡Ý25 to <30	mild	never	no	no	yes	yes	yes	no	59.375	Moderate_CVH	54525.00183	13631.25046
33182	2005-2006	1	46	73	>=60	male	non-hispanic white	separated	1.19	>1	High school	32.45	>=30	mild	former	NA	yes	yes	yes	yes	no	51.25	Moderate_CVH	21351.42868	5337.857169
33183	2005-2006	1	53	26	<60	male	mexican american	separated	3.59	>1	High school	32.12	>=30	never	never	NA	no	no	yes	no	yes	64.375	Moderate_CVH	23018.63197	5754.657992
33184	2005-2006	1	53	77	>=60	male	mexican american	married	0.39	<=1	Less than High school	27.83	¡Ý25 to <30	former	never	NA	no	yes	yes	no	no	58.75	Moderate_CVH	6485.37947	1621.344868
33187	2005-2006	1	49	41	<60	male	non-hispanic black	married	1.65	>1	More than High school	41.98	>=30	never	never	NA	no	yes	yes	yes	yes	43.75	Low_CVH	33724.82282	8431.205705
33190	2005-2006	2	46	32	<60	male	non-hispanic white	living with partner	0.37	<=1	High school	20.73	<25	heavy	now	NA	no	no	no	no	no	68.75	Moderate_CVH	41985.13564	10496.28391
33197	2005-2006	2	46	85	>=60	female	non-hispanic white	widowed	5	>1	More than High school	26.15	¡Ý25 to <30	mild	former	NA	no	yes	no	yes	no	75.625	Moderate_CVH	34693.17157	8673.292893
33200	2005-2006	2	49	50	<60	female	non-hispanic black	never married	1.52	>1	Less than High school	41.35	>=30	former	now	no	no	no	yes	no	yes	38.75	Low_CVH	25933.75394	6483.438486
33202	2005-2006	1	53	43	<60	male	non-hispanic white	married	4.04	>1	More than High school	35.12	>=30	mild	former	NA	no	yes	yes	no	no	60	Moderate_CVH	98065.12128	24516.28032
33206	2005-2006	1	54	32	<60	female	non-hispanic white	never married	1.88	>1	More than High school	20.45	<25	never	never	no	no	no	no	no	no	95	High_CVH	99136.28256	24784.07064
33207	2005-2006	1	56	62	>=60	female	non-hispanic white	divorced	1.46	>1	Less than High school	21.22	<25	moderate	now	NA	no	yes	yes	no	yes	51.875	Moderate_CVH	82316.02368	20579.00592
33213	2005-2006	2	51	50	<60	female	non-hispanic black	never married	4.08	>1	More than High school	23.64	<25	mild	former	no	no	yes	no	no	no	56.875	Moderate_CVH	26972.71661	6743.179153
33214	2005-2006	1	51	62	>=60	male	non-hispanic black	married	5	>1	More than High school	29.01	¡Ý25 to <30	mild	former	NA	no	yes	yes	no	no	69.375	Moderate_CVH	8491.163498	2122.790875
33217	2005-2006	1	52	24	<60	male	non-hispanic white	living with partner	0.63	<=1	More than High school	22.86	<25	heavy	former	NA	no	no	no	no	yes	80.625	High_CVH	85442.70135	21360.67534
33227	2005-2006	2	54	21	<60	female	mexican american	never married	0.4	<=1	More than High school	33.68	>=30	never	never	no	no	yes	no	no	no	80.625	High_CVH	17355.1255	4338.781374
33230	2005-2006	1	47	41	<60	male	non-hispanic black	married	3.9	>1	High school	34.62	>=30	mild	now	NA	no	yes	no	no	no	65	Moderate_CVH	27328.51988	6832.129971
33235	2005-2006	1	55	66	>=60	male	non-hispanic white	married	3.74	>1	More than High school	26.06	¡Ý25 to <30	former	now	NA	no	yes	no	no	no	62.5	Moderate_CVH	63939.32047	15984.83012
33236	2005-2006	2	47	68	>=60	female	non-hispanic white	married	3.18	>1	More than High school	30	>=30	heavy	former	NA	yes	yes	yes	yes	no	58.125	Moderate_CVH	79580.25195	19895.06299
33239	2005-2006	2	47	20	<60	male	non-hispanic white	married	2.27	>1	Less than High school	16.94	<25	heavy	now	NA	no	no	no	no	yes	62.5	Moderate_CVH	60188.70087	15047.17522
33240	2005-2006	2	53	46	<60	male	non-hispanic white	living with partner	5	>1	More than High school	26.45	¡Ý25 to <30	mild	never	NA	no	yes	no	no	no	82.5	High_CVH	114941.5267	28735.38167
33246	2005-2006	2	56	73	>=60	female	non-hispanic white	married	3.41	>1	More than High school	35.2	>=30	mild	never	NA	no	yes	yes	no	yes	50	Moderate_CVH	40671.8461	10167.96152
33247	2005-2006	2	56	55	<60	female	non-hispanic white	married	4.52	>1	More than High school	27.34	¡Ý25 to <30	mild	never	no	no	yes	yes	no	no	58.75	Moderate_CVH	72691.69554	18172.92388
33256	2005-2006	2	52	38	<60	male	non-hispanic white	married	5	>1	More than High school	25.33	¡Ý25 to <30	mild	never	NA	no	yes	no	no	no	72.5	Moderate_CVH	61914.89664	15478.72416
33261	2005-2006	1	46	51	<60	male	non-hispanic white	married	5	>1	High school	27.56	¡Ý25 to <30	mild	former	NA	no	no	yes	no	yes	71.875	Moderate_CVH	97668.55577	24417.13894
33262	2005-2006	2	49	29	<60	female	mexican american	married	0.66	<=1	Less than High school	25.58	¡Ý25 to <30	never	never	no	no	yes	no	no	no	82.5	High_CVH	16393.30842	4098.327104
33263	2005-2006	1	57	61	>=60	male	mexican american	living with partner	0.63	<=1	Less than High school	19.47	<25	former	now	NA	no	yes	no	no	no	56.875	Moderate_CVH	5384.642403	1346.160601
33265	2005-2006	1	47	85	>=60	male	non-hispanic white	widowed	4.39	>1	More than High school	26.82	¡Ý25 to <30	mild	former	NA	no	yes	no	no	no	65.625	Moderate_CVH	24601.91323	6150.478307
33270	2005-2006	1	45	36	<60	male	non-hispanic white	separated	1.77	>1	Less than High school	21.49	<25	heavy	now	NA	no	no	no	no	no	81.25	High_CVH	83369.47515	20842.36879
33271	2005-2006	2	49	68	>=60	male	non-hispanic black	never married	0.91	<=1	Less than High school	23.02	<25	former	former	NA	no	yes	yes	no	no	77.5	Moderate_CVH	9950.958117	2487.739529
33272	2005-2006	1	50	32	<60	male	non-hispanic white	married	4.66	>1	More than High school	29.68	¡Ý25 to <30	mild	never	NA	no	yes	no	no	no	83.75	High_CVH	85240.84613	21310.21153
33277	2005-2006	1	55	77	>=60	female	non-hispanic black	married	1.48	>1	Less than High school	35.31	>=30	former	former	NA	yes	yes	yes	yes	yes	50.625	Moderate_CVH	19903.30168	4975.825419
33280	2005-2006	1	53	35	<60	female	non-hispanic white	married	3.43	>1	More than High school	29.98	¡Ý25 to <30	never	never	no	no	yes	no	no	no	75	Moderate_CVH	97108.63002	24277.1575
33285	2005-2006	2	46	81	>=60	male	non-hispanic white	married	3.86	>1	Less than High school	24.16	<25	never	never	NA	no	no	yes	no	yes	92.5	High_CVH	26649.67616	6662.41904
33287	2005-2006	2	45	44	<60	female	non-hispanic black	divorced	0.3	<=1	More than High school	27.35	¡Ý25 to <30	moderate	former	no	yes	yes	yes	no	no	45	Low_CVH	20855.5303	5213.882575
33291	2005-2006	2	50	79	>=60	male	non-hispanic white	married	1.14	>1	More than High school	23.16	<25	mild	former	NA	yes	no	no	no	no	76.875	Moderate_CVH	16486.97069	4121.742672
33294	2005-2006	1	51	60	>=60	female	non-hispanic black	widowed	2.49	>1	More than High school	55.58	>=30	never	former	NA	yes	yes	yes	yes	yes	31.25	Low_CVH	12631.86179	3157.965446
33300	2005-2006	2	57	48	<60	female	mexican american	married	1.6	>1	Less than High school	24.48	<25	former	former	no	no	no	no	no	no	68.125	Moderate_CVH	19585.04938	4896.262346
33309	2005-2006	2	45	28	<60	female	non-hispanic black	married	2.41	>1	More than High school	18.17	<25	mild	never	no	no	no	no	no	no	85.625	High_CVH	19246.04403	4811.511009
33316	2005-2006	2	53	74	>=60	male	non-hispanic white	married	1.39	>1	High school	24.87	<25	mild	former	NA	yes	yes	yes	no	no	71.25	Moderate_CVH	19940.10507	4985.026268
33317	2005-2006	1	54	28	<60	female	non-hispanic white	married	5	>1	More than High school	27.19	¡Ý25 to <30	former	never	no	no	yes	no	no	no	79.375	Moderate_CVH	72251.57569	18062.89392
33321	2005-2006	2	50	63	>=60	male	non-hispanic white	married	3.41	>1	More than High school	26.24	¡Ý25 to <30	mild	never	NA	no	yes	yes	no	no	73.75	Moderate_CVH	63171.47584	15792.86896
33328	2005-2006	1	52	52	<60	male	non-hispanic black	never married	1.42	>1	High school	22.63	<25	former	now	NA	no	yes	yes	yes	yes	60	Moderate_CVH	32455.94806	8113.987015
33330	2005-2006	1	45	35	<60	female	non-hispanic white	married	1.14	>1	High school	38.11	>=30	moderate	now	no	no	yes	no	no	no	59.375	Moderate_CVH	54557.32608	13639.33152
33331	2005-2006	1	56	56	<60	female	non-hispanic black	divorced	0.65	<=1	Less than High school	38.45	>=30	former	now	no	no	yes	yes	no	no	38.125	Low_CVH	34703.55047	8675.887618
33337	2005-2006	2	49	68	>=60	female	non-hispanic black	widowed	1.51	>1	Less than High school	37.14	>=30	moderate	never	NA	yes	yes	yes	yes	yes	40	Low_CVH	11292.4001	2823.100026
33338	2005-2006	1	45	85	>=60	female	non-hispanic white	married	1.95	>1	More than High school	27.95	¡Ý25 to <30	former	never	NA	no	yes	yes	no	no	60	Moderate_CVH	32826.01174	8206.502934
33344	2005-2006	1	51	27	<60	male	non-hispanic black	never married	5	>1	High school	34.08	>=30	never	never	NA	no	yes	yes	no	no	60	Moderate_CVH	20758.99045	5189.747614
33345	2005-2006	2	55	46	<60	female	non-hispanic white	divorced	1.02	>1	More than High school	47.79	>=30	moderate	former	no	no	yes	yes	no	yes	52.5	Moderate_CVH	125339.0274	31334.75685
33346	2005-2006	2	54	72	>=60	female	mexican american	widowed	2.21	>1	High school	32.73	>=30	former	former	NA	no	yes	yes	yes	no	48.75	Low_CVH	11009.90383	2752.475957
33347	2005-2006	2	57	45	<60	male	mexican american	married	1.39	>1	Less than High school	24.06	<25	heavy	never	NA	no	yes	no	no	no	90	High_CVH	19497.86643	4874.466607
33348	2005-2006	1	50	23	<60	male	mexican american	never married	0.49	<=1	Less than High school	24.54	<25	heavy	former	NA	no	no	no	no	no	78.75	Moderate_CVH	25151.25529	6287.813821
33356	2005-2006	2	57	70	>=60	male	mexican american	married	2.8	>1	High school	28.76	¡Ý25 to <30	mild	never	NA	no	no	yes	no	no	80.625	High_CVH	11477.40788	2869.35197
33357	2005-2006	2	54	45	<60	female	mexican american	living with partner	2.24	>1	More than High school	21	<25	mild	never	no	no	no	yes	no	no	65	Moderate_CVH	19389.64431	4847.411076
33360	2005-2006	1	54	28	<60	male	non-hispanic black	never married	2.61	>1	High school	27.95	¡Ý25 to <30	heavy	now	NA	no	yes	no	no	no	51.25	Moderate_CVH	26952.01787	6738.004466
33363	2005-2006	2	48	57	<60	female	non-hispanic white	married	5	>1	More than High school	25.43	¡Ý25 to <30	mild	never	no	no	no	yes	no	no	78.75	Moderate_CVH	97747.58588	24436.89647
33364	2005-2006	1	58	48	<60	male	mexican american	married	4.65	>1	Less than High school	30.07	>=30	moderate	now	NA	no	yes	yes	no	no	47.5	Low_CVH	15695.75614	3923.939034
33365	2005-2006	2	55	59	<60	male	mexican american	divorced	0.86	<=1	Less than High school	26.25	¡Ý25 to <30	mild	now	NA	no	yes	no	no	no	44.375	Low_CVH	26377.00369	6594.250922
33371	2005-2006	2	45	21	<60	female	others	married	1.07	>1	Less than High school	23.72	<25	former	never	no	no	yes	no	no	no	64.375	Moderate_CVH	3606.374213	901.5935533
33375	2005-2006	1	50	31	<60	female	non-hispanic white	married	3.42	>1	More than High school	19.23	<25	never	never	no	no	no	no	no	no	83.125	High_CVH	106002.3457	26500.58641
33376	2005-2006	2	56	23	<60	female	non-hispanic white	married	3.41	>1	More than High school	29.19	¡Ý25 to <30	heavy	now	no	no	yes	no	no	no	61.25	Moderate_CVH	74235.6969	18558.92423
33383	2005-2006	1	55	67	>=60	male	others	married	1.48	>1	Less than High school	19.89	<25	heavy	now	NA	no	yes	yes	no	yes	42.5	Low_CVH	30131.87957	7532.969893
33385	2005-2006	1	57	64	>=60	female	non-hispanic white	married	2.22	>1	More than High school	28.74	¡Ý25 to <30	mild	former	NA	no	yes	no	no	no	70.625	Moderate_CVH	85975.18451	21493.79613
33387	2005-2006	1	46	50	<60	male	non-hispanic white	married	2.94	>1	High school	33.89	>=30	mild	former	NA	no	yes	no	no	no	55	Moderate_CVH	96583.43347	24145.85837
33390	2005-2006	1	51	46	<60	male	non-hispanic black	never married	3.46	>1	High school	26.49	¡Ý25 to <30	never	former	NA	no	no	yes	no	no	45.625	Low_CVH	33724.82282	8431.205705
33397	2005-2006	2	48	25	<60	male	non-hispanic white	never married	0.92	<=1	More than High school	22.33	<25	heavy	former	NA	no	no	no	no	no	78.75	Moderate_CVH	52287.50244	13071.87561
33400	2005-2006	2	44	62	>=60	male	non-hispanic white	married	2.71	>1	More than High school	28.16	¡Ý25 to <30	former	never	NA	no	yes	no	no	no	89.375	High_CVH	59557.61835	14889.40459
33406	2005-2006	2	48	53	<60	female	non-hispanic white	never married	5	>1	More than High school	28.2	¡Ý25 to <30	moderate	former	no	no	yes	no	no	no	73.125	Moderate_CVH	97747.58588	24436.89647
33409	2005-2006	1	54	21	<60	male	mexican american	never married	0.93	<=1	Less than High school	25.31	¡Ý25 to <30	mild	never	NA	no	yes	no	no	no	69.375	Moderate_CVH	22344.38406	5586.096015
33413	2005-2006	2	47	34	<60	female	non-hispanic white	living with partner	3	>1	High school	29.69	¡Ý25 to <30	heavy	now	no	no	yes	no	no	no	70	Moderate_CVH	110271.5328	27567.88319
33414	2005-2006	1	53	21	<60	male	mexican american	never married	0.85	<=1	Less than High school	20.43	<25	heavy	now	NA	no	no	no	no	no	68.75	Moderate_CVH	22348.20368	5587.05092
33416	2005-2006	1	46	70	>=60	male	non-hispanic white	married	1.56	>1	Less than High school	36.9	>=30	former	former	NA	no	yes	yes	no	yes	67.5	Moderate_CVH	47019.04489	11754.76122
33425	2005-2006	2	51	44	<60	male	non-hispanic black	separated	5	>1	High school	27.81	¡Ý25 to <30	mild	never	NA	no	yes	yes	no	yes	58.75	Moderate_CVH	24218.64308	6054.660769
33426	2005-2006	1	45	43	<60	male	non-hispanic white	married	1.64	>1	More than High school	29.25	¡Ý25 to <30	former	now	NA	no	yes	yes	no	yes	40	Low_CVH	34571.93046	8642.982616
33428	2005-2006	1	45	62	>=60	male	non-hispanic white	married	2.49	>1	Less than High school	27.44	¡Ý25 to <30	mild	former	NA	no	yes	yes	no	no	55	Moderate_CVH	63895.6847	15973.92118
33430	2005-2006	2	54	42	<60	female	non-hispanic black	divorced	4.22	>1	More than High school	28.25	¡Ý25 to <30	mild	never	no	no	yes	yes	no	yes	61.875	Moderate_CVH	29738.94175	7434.735438
33437	2005-2006	1	47	41	<60	male	others	married	0.97	<=1	More than High school	28.98	¡Ý25 to <30	mild	now	NA	no	yes	no	no	yes	66.25	Moderate_CVH	36876.65937	9219.164843
33441	2005-2006	1	55	26	<60	female	non-hispanic white	married	5	>1	More than High school	24.69	<25	moderate	now	no	no	no	no	no	no	64.375	Moderate_CVH	67217.52816	16804.38204
33443	2005-2006	2	53	35	<60	male	non-hispanic white	living with partner	1.36	>1	High school	26.59	¡Ý25 to <30	heavy	former	NA	no	yes	no	no	yes	66.875	Moderate_CVH	48954.30752	12238.57688
33445	2005-2006	2	52	27	<60	female	others	married	4.25	>1	More than High school	21.97	<25	heavy	now	no	no	no	no	no	no	73.75	Moderate_CVH	56060.45388	14015.11347
33446	2005-2006	2	52	37	<60	male	non-hispanic white	married	5	>1	More than High school	26.23	¡Ý25 to <30	mild	never	NA	no	yes	no	no	no	70.625	Moderate_CVH	61708.76752	15427.19188
33450	2005-2006	2	47	64	>=60	male	non-hispanic white	married	5	>1	High school	32.53	>=30	heavy	former	NA	no	yes	no	no	no	70.625	Moderate_CVH	73171.92053	18292.98013
33451	2005-2006	1	44	47	<60	female	non-hispanic black	separated	0.99	<=1	More than High school	50.04	>=30	moderate	never	no	no	yes	no	no	yes	50	Moderate_CVH	24099.64171	6024.910428
33452	2005-2006	2	50	59	<60	male	non-hispanic white	married	5	>1	More than High school	29.57	¡Ý25 to <30	mild	former	NA	no	yes	no	no	no	61.875	Moderate_CVH	85543.31643	21385.82911
33454	2005-2006	1	55	84	>=60	male	non-hispanic black	married	1.12	>1	Less than High school	25.19	¡Ý25 to <30	former	former	NA	no	no	yes	yes	yes	66.875	Moderate_CVH	11721.2007	2930.300176
33464	2005-2006	1	58	46	<60	male	mexican american	married	1.2	>1	Less than High school	28.76	¡Ý25 to <30	former	never	NA	no	yes	no	no	no	70.625	Moderate_CVH	21926.7535	5481.688376
33467	2005-2006	2	50	60	>=60	male	non-hispanic white	married	3.31	>1	High school	43.58	>=30	moderate	never	NA	yes	yes	no	yes	no	63.125	Moderate_CVH	62023.38349	15505.84587
33469	2005-2006	1	45	46	<60	female	non-hispanic white	married	5	>1	More than High school	26.1	¡Ý25 to <30	heavy	never	no	no	yes	no	no	no	77.5	Moderate_CVH	92950.24721	23237.5618
33476	2005-2006	2	47	49	<60	male	non-hispanic white	married	5	>1	More than High school	39.67	>=30	mild	never	NA	no	no	no	no	no	65	Moderate_CVH	107076.7558	26769.18894
33477	2005-2006	1	44	29	<60	male	non-hispanic black	never married	2.51	>1	More than High school	34.65	>=30	never	now	NA	no	no	yes	no	yes	43.75	Low_CVH	21092.5587	5273.139676
33478	2005-2006	2	52	70	>=60	female	non-hispanic white	married	5	>1	More than High school	23.96	<25	never	never	NA	no	yes	yes	no	no	55	Moderate_CVH	43324.27039	10831.0676
33483	2005-2006	2	51	60	>=60	female	non-hispanic black	married	2.26	>1	Less than High school	30.47	>=30	former	never	NA	no	yes	yes	yes	no	43.75	Low_CVH	14461.85893	3615.464731
33485	2005-2006	1	56	44	<60	female	mexican american	married	2.07	>1	Less than High school	25.86	¡Ý25 to <30	never	never	no	no	yes	no	no	no	77.5	Moderate_CVH	23432.98	5858.245001
33487	2005-2006	2	53	39	<60	male	non-hispanic white	married	0.51	<=1	High school	22.76	<25	mild	now	NA	no	yes	yes	no	no	67.5	Moderate_CVH	48954.30752	12238.57688
33489	2005-2006	2	45	32	<60	female	non-hispanic white	living with partner	5	>1	More than High school	21.03	<25	never	now	no	no	yes	no	no	no	65	Moderate_CVH	62344.27488	15586.06872
33492	2005-2006	2	49	45	<60	male	non-hispanic black	divorced	3.37	>1	High school	44.15	>=30	heavy	never	NA	no	no	yes	no	no	51.25	Moderate_CVH	25918.77232	6479.693079
33509	2005-2006	1	56	32	<60	male	mexican american	never married	2.72	>1	More than High school	29.81	¡Ý25 to <30	moderate	now	NA	no	yes	no	no	no	60.625	Moderate_CVH	31669.53632	7917.38408
33518	2005-2006	2	46	20	<60	male	non-hispanic white	never married	1.71	>1	High school	32.64	>=30	heavy	now	NA	no	yes	no	no	no	45	Low_CVH	54187.25159	13546.8129
33519	2005-2006	1	52	39	<60	male	others	never married	2.3	>1	More than High school	23.33	<25	mild	now	NA	no	no	no	no	no	71.25	Moderate_CVH	73269.38606	18317.34652
33520	2005-2006	2	49	74	>=60	male	non-hispanic white	married	2.46	>1	More than High school	25.41	¡Ý25 to <30	mild	never	NA	no	yes	yes	no	no	61.25	Moderate_CVH	41719.95707	10429.98927
33527	2005-2006	1	46	63	>=60	male	non-hispanic white	divorced	1.92	>1	High school	29.96	¡Ý25 to <30	former	never	NA	no	yes	yes	no	no	66.25	Moderate_CVH	36056.42868	9014.10717
33530	2005-2006	1	50	56	<60	female	non-hispanic white	married	4.29	>1	High school	24.13	<25	moderate	never	no	no	yes	no	no	yes	81.25	High_CVH	107317.6935	26829.42338
33531	2005-2006	1	46	82	>=60	male	non-hispanic white	married	3.24	>1	More than High school	29.09	¡Ý25 to <30	mild	never	NA	no	yes	yes	no	no	73.125	Moderate_CVH	25813.07672	6453.26918
33532	2005-2006	2	57	38	<60	female	non-hispanic black	married	2.56	>1	More than High school	29.02	¡Ý25 to <30	mild	never	no	no	no	no	no	no	85	High_CVH	28909.58003	7227.395007
33534	2005-2006	2	44	78	>=60	male	non-hispanic white	married	1.21	>1	Less than High school	24.34	<25	former	former	NA	no	yes	yes	no	no	78.125	Moderate_CVH	15572.42503	3893.106258
33536	2005-2006	1	44	22	<60	male	non-hispanic white	never married	5	>1	More than High school	21.84	<25	heavy	never	NA	no	no	no	no	no	76.25	Moderate_CVH	72976.54233	18244.13558
33544	2005-2006	2	56	38	<60	female	non-hispanic white	married	5	>1	More than High school	20.59	<25	mild	never	no	no	no	no	no	no	100	High_CVH	72040.58387	18010.14597
33546	2005-2006	2	57	29	<60	female	mexican american	living with partner	4.5	>1	Less than High school	23.62	<25	heavy	former	no	no	yes	no	no	no	67.5	Moderate_CVH	20146.5697	5036.642426
33554	2005-2006	1	47	39	<60	male	non-hispanic black	living with partner	2.65	>1	High school	22.36	<25	mild	former	NA	no	no	yes	no	no	73.125	Moderate_CVH	26656.23727	6664.059318
33561	2005-2006	1	54	83	>=60	female	non-hispanic white	widowed	1.21	>1	High school	35.49	>=30	never	never	NA	no	yes	yes	no	no	55	Moderate_CVH	35125.95619	8781.489048
33563	2005-2006	2	53	54	<60	female	non-hispanic white	married	3.01	>1	High school	34.67	>=30	mild	never	no	no	yes	no	no	no	63.125	Moderate_CVH	118113.7933	29528.44832
33565	2005-2006	2	50	57	<60	male	non-hispanic white	married	1.44	>1	High school	21.74	<25	mild	now	NA	no	no	no	no	no	62.5	Moderate_CVH	31567.50714	7891.876785
33569	2005-2006	2	47	79	>=60	female	non-hispanic white	married	2.61	>1	High school	25.03	¡Ý25 to <30	mild	never	NA	no	yes	yes	no	no	69.375	Moderate_CVH	66398.88783	16599.72196
33574	2005-2006	1	49	24	<60	male	non-hispanic white	married	1.93	>1	Less than High school	33.88	>=30	mild	now	NA	no	no	no	no	no	51.875	Moderate_CVH	108399.6512	27099.9128
33576	2005-2006	2	44	68	>=60	female	non-hispanic white	married	2.68	>1	High school	25.33	¡Ý25 to <30	former	never	NA	no	yes	no	no	no	88.75	High_CVH	66887.94295	16721.98574
33577	2005-2006	1	52	55	<60	female	non-hispanic white	divorced	0.63	<=1	More than High school	27.58	¡Ý25 to <30	former	former	no	no	yes	no	no	no	83.125	High_CVH	45095.00537	11273.75134
33585	2005-2006	1	47	50	<60	male	non-hispanic white	divorced	0.87	<=1	More than High school	26.99	¡Ý25 to <30	heavy	now	NA	no	yes	no	no	no	55.625	Moderate_CVH	32723.87825	8180.969562
33587	2005-2006	2	57	45	<60	female	non-hispanic white	married	3.21	>1	More than High school	32.68	>=30	mild	former	no	no	yes	no	no	no	55	Moderate_CVH	88859.59016	22214.89754
33589	2005-2006	1	46	20	<60	female	others	married	0.83	<=1	More than High school	26.7	¡Ý25 to <30	heavy	former	no	no	yes	no	no	no	71.25	Moderate_CVH	54327.36552	13581.84138
33591	2005-2006	2	54	65	>=60	female	mexican american	divorced	2.3	>1	More than High school	27.57	¡Ý25 to <30	never	never	NA	no	yes	no	no	no	96.25	High_CVH	7343.383365	1835.845841
33592	2005-2006	2	45	62	>=60	male	non-hispanic black	married	5	>1	High school	24.66	<25	mild	former	NA	yes	yes	yes	no	no	75.625	Moderate_CVH	7106.908752	1776.727188
33594	2005-2006	2	45	75	>=60	male	non-hispanic black	married	3.75	>1	More than High school	28.54	¡Ý25 to <30	mild	never	NA	no	yes	yes	no	no	72.5	Moderate_CVH	8364.856819	2091.214205
33604	2005-2006	2	53	59	<60	female	non-hispanic white	married	2.27	>1	Less than High school	26.39	¡Ý25 to <30	former	now	no	yes	yes	yes	no	no	34.375	Low_CVH	59845.03472	14961.25868
33605	2005-2006	1	54	68	>=60	female	non-hispanic white	widowed	1.22	>1	More than High school	44.17	>=30	never	never	NA	no	yes	yes	no	yes	58.75	Moderate_CVH	78929.16769	19732.29192
33606	2005-2006	2	48	31	<60	female	non-hispanic black	married	1.62	>1	High school	32.31	>=30	never	never	no	no	yes	yes	no	no	76.25	Moderate_CVH	28550.31684	7137.579211
33608	2005-2006	2	48	39	<60	male	non-hispanic white	divorced	5	>1	More than High school	21.24	<25	mild	never	NA	no	no	no	no	no	82.5	High_CVH	77898.79535	19474.69884
33612	2005-2006	2	47	35	<60	male	non-hispanic white	married	5	>1	More than High school	33.04	>=30	heavy	never	NA	no	yes	no	no	no	63.125	Moderate_CVH	88673.87507	22168.46877
33614	2005-2006	2	49	65	>=60	female	non-hispanic white	married	3.79	>1	High school	45.8	>=30	mild	never	NA	no	yes	yes	no	no	73.75	Moderate_CVH	65448.95774	16362.23943
33616	2005-2006	2	54	48	<60	male	non-hispanic black	married	5	>1	High school	31	>=30	mild	now	NA	no	yes	yes	no	no	61.875	Moderate_CVH	26702.42031	6675.605077
33621	2005-2006	1	55	63	>=60	male	non-hispanic white	married	4.68	>1	More than High school	28.18	¡Ý25 to <30	moderate	former	NA	no	yes	yes	no	no	55	Moderate_CVH	64675.29667	16168.82417
33625	2005-2006	1	52	81	>=60	female	non-hispanic white	married	1.56	>1	High school	25.15	¡Ý25 to <30	never	never	NA	no	yes	no	no	yes	53.75	Moderate_CVH	32560.06924	8140.01731
33627	2005-2006	1	44	46	<60	male	non-hispanic white	divorced	5	>1	More than High school	26.74	¡Ý25 to <30	moderate	never	NA	no	no	no	no	no	76.875	Moderate_CVH	75819.10628	18954.77657
33629	2005-2006	1	45	34	<60	female	non-hispanic white	married	3.62	>1	High school	32.95	>=30	heavy	now	no	no	yes	no	no	no	53.75	Moderate_CVH	91553.46742	22888.36686
33635	2005-2006	2	44	44	<60	male	non-hispanic white	married	5	>1	High school	41.43	>=30	former	now	NA	no	yes	no	no	yes	31.25	Low_CVH	88133.3338	22033.33345
33637	2005-2006	2	44	28	<60	female	non-hispanic white	married	3.25	>1	More than High school	26.1	¡Ý25 to <30	mild	now	no	no	yes	no	no	no	77.5	Moderate_CVH	65632.54614	16408.13654
33642	2005-2006	2	46	77	>=60	female	non-hispanic white	married	3.56	>1	More than High school	18.69	<25	moderate	now	NA	no	yes	yes	no	no	58.125	Moderate_CVH	57323.29422	14330.82355
33643	2005-2006	1	48	41	<60	female	non-hispanic white	divorced	1.33	>1	More than High school	31.87	>=30	former	never	no	no	yes	no	yes	no	58.125	Moderate_CVH	38216.59037	9554.147592
33645	2005-2006	2	58	25	<60	female	mexican american	married	4.22	>1	More than High school	25.72	¡Ý25 to <30	never	never	no	no	yes	no	no	no	85	High_CVH	20089.59056	5022.397639
33647	2005-2006	2	50	35	<60	male	non-hispanic black	married	2.35	>1	More than High school	47.57	>=30	moderate	former	NA	no	no	yes	no	no	53.75	Moderate_CVH	26096.96862	6524.242155
33652	2005-2006	2	50	32	<60	male	non-hispanic black	married	2.14	>1	High school	31.45	>=30	former	never	NA	no	no	no	no	no	68.125	Moderate_CVH	26096.96862	6524.242155
33658	2005-2006	2	56	41	<60	female	non-hispanic white	living with partner	1.63	>1	More than High school	26.07	¡Ý25 to <30	heavy	former	no	no	no	no	no	no	81.25	High_CVH	31954.46744	7988.616859
33660	2005-2006	2	56	59	<60	female	non-hispanic white	widowed	5	>1	More than High school	21.33	<25	mild	never	no	no	yes	no	no	no	100	High_CVH	72934.51153	18233.62788
33662	2005-2006	2	44	45	<60	female	non-hispanic white	divorced	1.82	>1	More than High school	24.28	<25	heavy	now	no	no	yes	no	no	no	80	High_CVH	40124.94826	10031.23706
33663	2005-2006	1	54	76	>=60	male	non-hispanic white	divorced	1.29	>1	More than High school	35.72	>=30	never	never	NA	yes	no	no	yes	no	66.875	Moderate_CVH	16601.35846	4150.339615
33666	2005-2006	2	56	71	>=60	male	non-hispanic white	married	3.41	>1	More than High school	23.28	<25	mild	former	NA	no	yes	yes	no	no	71.25	Moderate_CVH	31455.61832	7863.90458
33667	2005-2006	2	58	79	>=60	male	mexican american	widowed	2.61	>1	Less than High school	33.58	>=30	former	former	NA	no	yes	yes	no	yes	58.125	Moderate_CVH	4720.378006	1180.094502
33668	2005-2006	1	50	48	<60	female	non-hispanic black	separated	3.48	>1	More than High school	26.48	¡Ý25 to <30	former	former	no	no	yes	yes	no	yes	66.875	Moderate_CVH	32826.7187	8206.679676
33669	2005-2006	2	44	46	<60	male	non-hispanic white	married	5	>1	More than High school	24.13	<25	mild	never	NA	no	yes	yes	no	no	69.375	Moderate_CVH	87154.15023	21788.53756
33673	2005-2006	2	56	85	>=60	male	non-hispanic white	married	1.19	>1	More than High school	31.89	>=30	former	former	NA	no	no	no	no	yes	52.5	Moderate_CVH	12170.54789	3042.636973
33675	2005-2006	2	53	56	<60	female	non-hispanic white	never married	1.6	>1	More than High school	38.29	>=30	moderate	never	no	yes	yes	yes	yes	yes	33.75	Low_CVH	56478.26967	14119.56742
33681	2005-2006	1	52	29	<60	male	non-hispanic white	living with partner	5	>1	More than High school	30.16	>=30	mild	never	NA	no	yes	no	no	yes	55	Moderate_CVH	85442.70135	21360.67534
33682	2005-2006	1	44	38	<60	female	non-hispanic white	never married	5	>1	More than High school	22.94	<25	heavy	never	no	no	no	no	no	yes	85.625	High_CVH	77821.3191	19455.32977
33684	2005-2006	1	55	74	>=60	male	non-hispanic white	married	2.61	>1	High school	36.02	>=30	mild	never	NA	yes	yes	yes	no	no	64.375	Moderate_CVH	42162.12842	10540.53211
33687	2005-2006	2	53	53	<60	female	mexican american	married	0.74	<=1	Less than High school	34.46	>=30	never	never	no	no	no	yes	no	no	72.5	Moderate_CVH	20669.51187	5167.377967
33688	2005-2006	1	48	76	>=60	male	non-hispanic white	married	2.34	>1	High school	25.71	¡Ý25 to <30	mild	former	NA	yes	yes	yes	yes	yes	70	Moderate_CVH	39330.24808	9832.562019
33690	2005-2006	1	53	27	<60	female	others	never married	1.62	>1	High school	26.55	¡Ý25 to <30	former	never	no	no	yes	no	no	no	91.25	High_CVH	73777.6453	18444.41132
33691	2005-2006	1	49	58	<60	female	non-hispanic black	married	1.55	>1	High school	33.79	>=30	never	never	no	no	yes	yes	yes	yes	34.375	Low_CVH	32375.42439	8093.856098
33694	2005-2006	2	48	54	<60	male	non-hispanic white	divorced	2.42	>1	High school	39.18	>=30	mild	never	NA	no	yes	yes	yes	no	41.25	Low_CVH	91877.54102	22969.38526
33696	2005-2006	2	46	61	>=60	male	non-hispanic white	married	2.49	>1	High school	27.74	¡Ý25 to <30	mild	now	NA	no	yes	no	yes	yes	45	Low_CVH	56578.5453	14144.63633
33698	2005-2006	2	44	75	>=60	male	non-hispanic white	married	1.21	>1	Less than High school	37.04	>=30	former	never	NA	no	yes	no	no	no	48.75	Low_CVH	17090.46247	4272.615618
33699	2005-2006	1	52	37	<60	male	non-hispanic black	never married	5	>1	More than High school	35.84	>=30	never	never	NA	no	yes	no	no	no	72.5	Moderate_CVH	24946.7722	6236.693051
33700	2005-2006	1	58	29	<60	male	others	married	1.55	>1	More than High school	32.93	>=30	mild	never	NA	no	yes	no	no	yes	72.5	Moderate_CVH	72038.3766	18009.59415
33709	2005-2006	1	54	53	<60	male	non-hispanic white	divorced	2.61	>1	More than High school	25.09	¡Ý25 to <30	mild	now	NA	no	yes	no	no	no	53.125	Moderate_CVH	89720.6014	22430.15035
33712	2005-2006	1	54	23	<60	female	mexican american	never married	1.56	>1	More than High school	22.75	<25	moderate	never	no	no	no	no	no	no	90	High_CVH	17856.59284	4464.14821
33715	2005-2006	1	47	45	<60	female	non-hispanic black	married	2.33	>1	More than High school	21.06	<25	never	never	no	no	yes	no	no	no	63.125	Moderate_CVH	30242.29435	7560.573587
33726	2005-2006	1	56	66	>=60	male	mexican american	married	0.94	<=1	Less than High school	39.61	>=30	heavy	never	NA	no	yes	no	yes	no	48.75	Low_CVH	4878.859518	1219.71488
33727	2005-2006	1	50	57	<60	female	non-hispanic black	separated	2.1	>1	More than High school	30.56	>=30	former	never	no	no	yes	yes	no	no	51.25	Moderate_CVH	28240.48296	7060.120741
33728	2005-2006	2	56	34	<60	male	mexican american	divorced	4.39	>1	High school	29.31	¡Ý25 to <30	former	never	NA	no	yes	no	no	no	76.875	Moderate_CVH	20464.2199	5116.054976
33729	2005-2006	1	52	69	>=60	female	non-hispanic black	divorced	1.95	>1	High school	22.16	<25	former	never	NA	no	yes	yes	no	no	60.625	Moderate_CVH	14234.78886	3558.697215
33731	2005-2006	2	57	26	<60	male	non-hispanic black	never married	1.16	>1	Less than High school	45.39	>=30	never	never	NA	no	yes	yes	yes	no	45	Low_CVH	25727.68792	6431.92198
33734	2005-2006	1	56	25	<60	male	mexican american	married	0.95	<=1	Less than High school	23.16	<25	former	now	NA	no	yes	no	no	no	53.75	Moderate_CVH	25457.60097	6364.400244
33736	2005-2006	2	48	54	<60	female	non-hispanic white	married	1.05	>1	More than High school	26.05	¡Ý25 to <30	mild	never	no	no	no	no	no	no	88.75	High_CVH	97422.16138	24355.54034
33744	2005-2006	1	49	48	<60	female	non-hispanic white	married	0.94	<=1	High school	28.54	¡Ý25 to <30	former	now	no	yes	yes	yes	no	yes	53.125	Moderate_CVH	51103.33822	12775.83455
33745	2005-2006	1	57	46	<60	male	non-hispanic white	married	5	>1	More than High school	26.11	¡Ý25 to <30	mild	now	NA	no	yes	no	no	yes	50.625	Moderate_CVH	119878.7929	29969.69823
33748	2005-2006	1	50	39	<60	female	non-hispanic black	divorced	0.56	<=1	Less than High school	28.38	¡Ý25 to <30	mild	never	no	no	yes	yes	yes	yes	33.75	Low_CVH	36372.59806	9093.149515
33750	2005-2006	2	51	29	<60	male	non-hispanic white	living with partner	2.75	>1	High school	23.6	<25	moderate	never	NA	no	yes	no	no	no	73.75	Moderate_CVH	46712.7964	11678.1991
33751	2005-2006	1	48	51	<60	male	non-hispanic white	divorced	2.51	>1	More than High school	23.36	<25	moderate	now	NA	no	no	no	no	no	75	Moderate_CVH	78497.11282	19624.2782
33754	2005-2006	1	55	48	<60	male	mexican american	married	5	>1	More than High school	23.82	<25	heavy	never	NA	no	yes	no	no	yes	77.5	Moderate_CVH	18718.64055	4679.660137
33756	2005-2006	1	53	43	<60	female	non-hispanic white	married	5	>1	More than High school	31.88	>=30	never	never	no	no	no	no	no	no	63.75	Moderate_CVH	102531.7875	25632.94687
33761	2005-2006	1	45	54	<60	male	non-hispanic white	married	5	>1	More than High school	28.39	¡Ý25 to <30	mild	never	NA	no	no	no	no	no	64.375	Moderate_CVH	82857.9804	20714.4951
33762	2005-2006	1	52	44	<60	male	non-hispanic white	never married	5	>1	More than High school	28.12	¡Ý25 to <30	mild	never	NA	no	yes	yes	no	yes	66.25	Moderate_CVH	88475.30517	22118.82629
33765	2005-2006	2	44	41	<60	male	non-hispanic black	never married	3.57	>1	More than High school	26.73	¡Ý25 to <30	moderate	never	NA	no	no	no	no	no	68.125	Moderate_CVH	25584.42697	6396.106742
33767	2005-2006	2	54	47	<60	female	mexican american	divorced	4.92	>1	More than High school	35.76	>=30	never	never	no	no	yes	yes	no	yes	68.125	Moderate_CVH	19237.87716	4809.469289
33768	2005-2006	1	46	65	>=60	female	non-hispanic white	married	3.99	>1	High school	36.63	>=30	mild	former	NA	no	yes	no	no	no	54.375	Moderate_CVH	79530.67238	19882.6681
33770	2005-2006	2	47	47	<60	male	non-hispanic white	divorced	4.76	>1	High school	32.97	>=30	mild	never	NA	no	yes	yes	no	no	62.5	Moderate_CVH	107076.7558	26769.18894
33775	2005-2006	2	48	50	<60	male	non-hispanic black	married	5	>1	More than High school	25.86	¡Ý25 to <30	former	never	NA	no	no	no	yes	no	80	High_CVH	26846.47691	6711.619228
33777	2005-2006	1	46	33	<60	male	mexican american	married	5	>1	High school	29.58	¡Ý25 to <30	former	never	NA	no	no	no	no	no	78.75	Moderate_CVH	29766.41464	7441.603659
33778	2005-2006	1	46	40	<60	male	non-hispanic white	married	1.91	>1	Less than High school	24.75	<25	mild	never	NA	no	no	no	no	no	75.625	Moderate_CVH	101024.1164	25256.02909
33784	2005-2006	1	49	54	<60	female	non-hispanic white	married	5	>1	More than High school	34.92	>=30	mild	never	no	no	yes	no	no	yes	63.125	Moderate_CVH	116640.874	29160.2185
33792	2005-2006	1	56	73	>=60	female	mexican american	widowed	0.65	<=1	Less than High school	24.5	<25	never	never	NA	yes	yes	yes	no	no	63.75	Moderate_CVH	9820.889929	2455.222482
33793	2005-2006	2	47	76	>=60	male	non-hispanic white	married	2.5	>1	More than High school	39.73	>=30	former	former	NA	no	no	yes	no	no	78.75	Moderate_CVH	51437.36793	12859.34198
33796	2005-2006	1	46	81	>=60	female	non-hispanic white	widowed	2.04	>1	More than High school	27.99	¡Ý25 to <30	never	never	NA	no	yes	yes	yes	no	73.75	Moderate_CVH	36567.04688	9141.761719
33797	2005-2006	2	55	45	<60	female	mexican american	divorced	1.64	>1	More than High school	23.78	<25	heavy	now	no	no	no	no	no	no	71.25	Moderate_CVH	24843.83398	6210.958496
33798	2005-2006	1	44	50	<60	male	non-hispanic black	never married	0.41	<=1	More than High school	18.45	<25	heavy	now	NA	no	no	no	no	no	70.625	Moderate_CVH	21777.69749	5444.424373
33802	2005-2006	2	50	49	<60	male	non-hispanic white	married	3.61	>1	High school	22.93	<25	heavy	former	NA	no	no	no	yes	no	66.25	Moderate_CVH	90762.44874	22690.61219
33803	2005-2006	1	50	38	<60	female	non-hispanic white	married	2.07	>1	High school	19.36	<25	heavy	now	no	no	yes	no	no	no	60	Moderate_CVH	106002.3457	26500.58641
33806	2005-2006	2	51	55	<60	female	non-hispanic white	married	5	>1	More than High school	33.08	>=30	never	never	no	no	yes	yes	no	no	71.25	Moderate_CVH	87617.78877	21904.44719
33821	2005-2006	2	49	25	<60	male	mexican american	never married	3.16	>1	Less than High school	22.04	<25	heavy	never	NA	no	no	no	no	no	77.5	Moderate_CVH	21192.16564	5298.041409
33825	2005-2006	1	58	61	>=60	female	mexican american	married	0.55	<=1	Less than High school	30.9	>=30	former	never	NA	no	yes	yes	no	no	68.75	Moderate_CVH	6454.94202	1613.735505
33827	2005-2006	1	56	43	<60	female	non-hispanic white	never married	4.39	>1	High school	21.21	<25	heavy	now	no	no	no	no	no	no	72.5	Moderate_CVH	113565.8528	28391.46321
33838	2005-2006	2	50	57	<60	female	non-hispanic white	married	2.88	>1	High school	20.99	<25	moderate	now	no	no	yes	no	no	no	73.125	Moderate_CVH	95374.90357	23843.72589
33840	2005-2006	1	55	35	<60	female	non-hispanic white	never married	3.13	>1	More than High school	19.05	<25	moderate	never	no	no	no	no	no	no	83.75	High_CVH	91922.02113	22980.50528
33841	2005-2006	2	56	21	<60	female	non-hispanic black	never married	1.5	>1	Less than High school	76.07	>=30	moderate	never	no	no	yes	no	no	no	45	Low_CVH	22239.96161	5559.990403
33847	2005-2006	2	54	45	<60	female	mexican american	married	0.51	<=1	Less than High school	48.37	>=30	heavy	never	no	no	yes	no	yes	yes	58.75	Moderate_CVH	17701.55712	4425.389279
33853	2005-2006	2	52	69	>=60	male	others	divorced	5	>1	More than High school	24.86	<25	former	former	NA	no	yes	no	no	no	62.5	Moderate_CVH	52856.91033	13214.22758
33860	2005-2006	2	57	42	<60	female	mexican american	married	5	>1	More than High school	25.08	¡Ý25 to <30	former	never	no	no	yes	no	no	no	83.75	High_CVH	18021.00447	4505.251118
33861	2005-2006	1	45	81	>=60	male	non-hispanic white	married	2.03	>1	High school	34.75	>=30	former	former	NA	no	no	yes	no	yes	49.375	Low_CVH	23130.87214	5782.718035
33864	2005-2006	2	44	61	>=60	female	non-hispanic white	living with partner	5	>1	More than High school	26.29	¡Ý25 to <30	mild	former	NA	no	no	no	no	no	76.25	Moderate_CVH	63428.42026	15857.10507
33866	2005-2006	2	51	46	<60	female	non-hispanic black	separated	5	>1	More than High school	37.4	>=30	moderate	never	no	no	no	no	no	no	64.375	Moderate_CVH	26972.71661	6743.179153
33867	2005-2006	1	55	29	<60	male	non-hispanic white	never married	4.7	>1	More than High school	26.49	¡Ý25 to <30	mild	now	NA	no	yes	no	no	yes	57.5	Moderate_CVH	86199.40324	21549.85081
33876	2005-2006	1	44	49	<60	male	non-hispanic white	married	5	>1	High school	25.66	¡Ý25 to <30	heavy	now	NA	no	no	yes	no	no	59.375	Moderate_CVH	75819.10628	18954.77657
33880	2005-2006	2	44	29	<60	female	non-hispanic white	married	1.3	>1	More than High school	24.15	<25	mild	now	no	no	yes	no	no	no	67.5	Moderate_CVH	53893.31625	13473.32906
33885	2005-2006	1	57	40	<60	female	non-hispanic white	married	5	>1	More than High school	24.16	<25	mild	never	no	no	yes	no	no	no	71.25	Moderate_CVH	124921.7446	31230.43614
33892	2005-2006	1	55	70	>=60	female	non-hispanic white	widowed	5	>1	High school	19.23	<25	moderate	former	NA	no	yes	no	no	no	74.375	Moderate_CVH	51723.50497	12930.87624
33894	2005-2006	1	49	63	>=60	female	non-hispanic white	divorced	1.46	>1	More than High school	34.35	>=30	moderate	former	NA	no	yes	yes	no	no	53.75	Moderate_CVH	48488.82592	12122.20648
33895	2005-2006	1	50	64	>=60	female	non-hispanic black	married	3.9	>1	More than High school	30.22	>=30	mild	never	NA	no	yes	yes	yes	yes	34.375	Low_CVH	17424.9252	4356.2313
33899	2005-2006	2	48	30	<60	female	non-hispanic white	divorced	0.64	<=1	More than High school	40.61	>=30	moderate	never	no	no	no	no	no	no	72.5	Moderate_CVH	60034.61011	15008.65253
33904	2005-2006	2	49	57	<60	female	non-hispanic white	married	1.66	>1	Less than High school	40.04	>=30	never	never	no	no	yes	yes	no	yes	51.875	Moderate_CVH	45687.93025	11421.98256
33907	2005-2006	2	49	26	<60	female	mexican american	married	0.9	<=1	More than High school	21.2	<25	never	never	no	no	yes	no	no	no	75.625	Moderate_CVH	17518.85221	4379.713053
33910	2005-2006	1	51	42	<60	male	non-hispanic black	married	2.17	>1	More than High school	29.19	¡Ý25 to <30	former	never	NA	no	no	no	no	no	96.25	High_CVH	21367.26979	5341.817448
33913	2005-2006	2	45	54	<60	female	non-hispanic black	never married	4.8	>1	Less than High school	26.92	¡Ý25 to <30	former	former	no	no	no	no	no	yes	64.375	Moderate_CVH	19341.87056	4835.467641
33915	2005-2006	2	49	85	>=60	male	non-hispanic white	married	3.79	>1	More than High school	30.42	>=30	mild	former	NA	yes	yes	yes	no	no	55.625	Moderate_CVH	22903.92021	5725.980053
33917	2005-2006	1	54	51	<60	male	mexican american	married	4.1	>1	Less than High school	24.87	<25	heavy	never	NA	no	yes	yes	no	yes	67.5	Moderate_CVH	20187.7245	5046.931125
33918	2005-2006	2	57	31	<60	female	mexican american	never married	1.33	>1	More than High school	25.63	¡Ý25 to <30	mild	never	no	no	no	no	no	no	91.25	High_CVH	25750.00586	6437.501466
33922	2005-2006	2	54	83	>=60	female	non-hispanic white	married	2.39	>1	High school	23.11	<25	mild	former	NA	no	yes	yes	yes	no	53.125	Moderate_CVH	38208.00064	9552.00016
33924	2005-2006	1	45	24	<60	female	others	never married	0.75	<=1	Less than High school	22.8	<25	never	never	no	no	no	no	no	no	85	High_CVH	62191.70454	15547.92613
33925	2005-2006	2	56	71	>=60	female	non-hispanic white	divorced	3.57	>1	More than High school	19.93	<25	never	never	NA	no	yes	no	no	no	64.375	Moderate_CVH	46498.2096	11624.5524
33928	2005-2006	2	54	67	>=60	male	mexican american	married	3.01	>1	High school	42.19	>=30	heavy	never	NA	no	no	no	no	no	81.25	High_CVH	7638.37289	1909.593223
33929	2005-2006	1	54	54	<60	male	non-hispanic white	married	5	>1	More than High school	26.67	¡Ý25 to <30	former	former	NA	no	yes	no	no	yes	50.625	Moderate_CVH	89421.9006	22355.47515
33931	2005-2006	1	46	35	<60	female	non-hispanic white	married	1.24	>1	More than High school	20.66	<25	never	never	no	no	yes	no	no	no	88.75	High_CVH	66137.27894	16534.31974
33932	2005-2006	1	51	28	<60	male	non-hispanic white	never married	4.39	>1	More than High school	19.18	<25	moderate	former	NA	no	no	no	no	no	91.25	High_CVH	72060.39072	18015.09768
33934	2005-2006	1	49	57	<60	male	non-hispanic white	married	4.68	>1	More than High school	39.72	>=30	mild	never	NA	no	yes	no	yes	yes	54.375	Moderate_CVH	104617.1144	26154.27859
33935	2005-2006	1	54	25	<60	male	non-hispanic white	married	1.99	>1	More than High school	29.76	¡Ý25 to <30	never	never	NA	no	yes	yes	no	no	70.625	Moderate_CVH	92964.53984	23241.13496
33938	2005-2006	1	49	67	>=60	female	non-hispanic black	married	1.56	>1	More than High school	28.54	¡Ý25 to <30	mild	never	NA	no	yes	yes	no	no	73.125	Moderate_CVH	18844.17692	4711.04423
33941	2005-2006	2	58	81	>=60	female	mexican american	married	1.56	>1	High school	25.04	¡Ý25 to <30	moderate	former	NA	no	yes	yes	yes	no	65	Moderate_CVH	9378.487953	2344.621988
33945	2005-2006	2	50	65	>=60	male	non-hispanic white	divorced	5	>1	Less than High school	30.67	>=30	mild	now	NA	yes	yes	yes	no	yes	63.125	Moderate_CVH	63744.81071	15936.20268
33947	2005-2006	1	50	64	>=60	male	non-hispanic white	married	4.35	>1	More than High school	28.44	¡Ý25 to <30	mild	former	NA	no	yes	yes	no	no	49.375	Low_CVH	69377.93921	17344.4848
33949	2005-2006	2	46	54	<60	male	non-hispanic white	married	5	>1	More than High school	29.76	¡Ý25 to <30	never	never	NA	no	yes	no	no	no	78.75	Moderate_CVH	90856.75836	22714.18959
33952	2005-2006	2	55	21	<60	male	mexican american	never married	1.68	>1	Less than High school	26.57	¡Ý25 to <30	mild	never	NA	no	yes	yes	no	no	56.25	Moderate_CVH	29194.86546	7298.716365
33960	2005-2006	2	45	59	<60	female	non-hispanic black	divorced	3.85	>1	Less than High school	50.22	>=30	moderate	never	no	no	yes	yes	no	no	50	Moderate_CVH	16525.23673	4131.309182
33963	2005-2006	1	47	21	<60	female	non-hispanic white	married	3.2	>1	More than High school	19.12	<25	mild	never	no	no	no	no	no	no	88.75	High_CVH	71649.63638	17912.40909
33965	2005-2006	1	50	50	<60	male	non-hispanic black	divorced	1.99	>1	More than High school	23.47	<25	former	now	NA	no	yes	no	no	yes	54.375	Moderate_CVH	29474.91701	7368.729253
33967	2005-2006	1	53	24	<60	male	non-hispanic white	never married	5	>1	More than High school	24.01	<25	former	never	NA	no	no	no	no	no	66.25	Moderate_CVH	94703.81429	23675.95357
33971	2005-2006	2	46	64	>=60	female	non-hispanic white	married	0.23	<=1	High school	34.77	>=30	former	now	NA	yes	yes	yes	no	no	33.125	Low_CVH	74815.09845	18703.77461
33978	2005-2006	1	45	48	<60	female	non-hispanic white	married	4.56	>1	More than High school	24.24	<25	moderate	never	no	no	yes	no	no	no	79.375	Moderate_CVH	92950.24721	23237.5618
33981	2005-2006	1	49	20	<60	female	non-hispanic black	never married	0.1	<=1	More than High school	35.8	>=30	former	never	no	no	yes	no	no	no	76.875	Moderate_CVH	6963.681004	1740.920251
33990	2005-2006	1	48	82	>=60	male	non-hispanic white	widowed	2.13	>1	More than High school	28.84	¡Ý25 to <30	former	former	NA	yes	yes	yes	no	no	60	Moderate_CVH	21840.52472	5460.13118
33992	2005-2006	2	46	20	<60	male	non-hispanic white	never married	4.75	>1	More than High school	25.17	¡Ý25 to <30	heavy	now	NA	no	yes	no	no	yes	59.375	Moderate_CVH	67555.68755	16888.92189
34000	2005-2006	1	50	23	<60	female	mexican american	married	0.62	<=1	Less than High school	30.69	>=30	moderate	never	no	no	yes	yes	no	yes	80.625	High_CVH	20983.9911	5245.997774
34002	2005-2006	2	51	21	<60	male	non-hispanic black	never married	1.89	>1	High school	19.66	<25	moderate	never	NA	no	no	no	no	no	80.625	High_CVH	23607.13969	5901.784923
34006	2005-2006	1	47	81	>=60	male	non-hispanic white	married	2.65	>1	More than High school	29.92	¡Ý25 to <30	former	former	NA	yes	yes	yes	no	no	50	Moderate_CVH	23409.36912	5852.342281
34017	2005-2006	2	47	30	<60	female	non-hispanic white	married	5	>1	More than High school	28.89	¡Ý25 to <30	heavy	never	no	no	no	yes	no	no	66.875	Moderate_CVH	111510.4419	27877.61047
34023	2005-2006	2	55	24	<60	male	mexican american	married	1.68	>1	High school	33.54	>=30	mild	now	NA	no	no	yes	no	no	47.5	Low_CVH	29194.86546	7298.716365
34029	2005-2006	2	53	50	<60	female	mexican american	married	1.07	>1	Less than High school	34.31	>=30	former	never	no	no	yes	yes	no	no	48.125	Low_CVH	20669.51187	5167.377967
34037	2005-2006	1	45	20	<60	male	non-hispanic white	never married	1.95	>1	More than High school	17.43	<25	never	never	NA	no	no	no	no	no	77.5	Moderate_CVH	103406.5635	25851.64088
34040	2005-2006	2	44	84	>=60	female	non-hispanic white	widowed	2.2	>1	More than High school	27.21	¡Ý25 to <30	never	never	NA	yes	yes	yes	yes	no	45	Low_CVH	32708.94505	8177.236261
34041	2005-2006	1	55	22	<60	female	mexican american	married	0.77	<=1	High school	26.53	¡Ý25 to <30	never	never	no	no	yes	no	no	no	73.125	Moderate_CVH	16557.14802	4139.287005
34042	2005-2006	1	52	54	<60	female	non-hispanic black	widowed	0.52	<=1	More than High school	26.7	¡Ý25 to <30	never	never	no	no	yes	yes	no	yes	52.5	Moderate_CVH	28302.85536	7075.71384
34043	2005-2006	2	49	20	<60	female	mexican american	never married	0.76	<=1	More than High school	29.12	¡Ý25 to <30	heavy	never	no	no	yes	no	no	no	66.25	Moderate_CVH	16393.30842	4098.327104
34046	2005-2006	2	46	48	<60	male	non-hispanic white	married	2	>1	High school	25.48	¡Ý25 to <30	former	former	NA	no	yes	no	no	no	68.75	Moderate_CVH	97483.13435	24370.78359
34050	2005-2006	2	44	74	>=60	female	non-hispanic white	widowed	1.01	>1	Less than High school	29.72	¡Ý25 to <30	former	never	NA	yes	yes	yes	no	no	58.125	Moderate_CVH	39230.2485	9807.562126
34051	2005-2006	2	50	36	<60	male	non-hispanic white	never married	1.39	>1	More than High school	30.02	>=30	former	never	NA	no	yes	yes	no	no	61.875	Moderate_CVH	39090.59497	9772.648743
34052	2005-2006	1	46	22	<60	male	non-hispanic white	never married	2.94	>1	High school	29.76	¡Ý25 to <30	heavy	now	NA	no	yes	no	no	yes	50	Moderate_CVH	100075.5045	25018.87613
34058	2005-2006	2	50	71	>=60	male	non-hispanic white	divorced	1.51	>1	High school	25.13	¡Ý25 to <30	former	former	NA	no	yes	yes	no	no	75	Moderate_CVH	43600.3261	10900.08153
34060	2005-2006	1	54	70	>=60	female	mexican american	widowed	0.79	<=1	More than High school	36.23	>=30	moderate	former	NA	yes	no	yes	yes	no	60.625	Moderate_CVH	11328.02929	2832.007321
34068	2005-2006	2	54	20	<60	male	non-hispanic black	living with partner	1.53	>1	High school	31.67	>=30	heavy	now	NA	no	no	no	no	no	53.75	Moderate_CVH	26195.12337	6548.780844
34069	2005-2006	2	50	62	>=60	female	non-hispanic white	married	5	>1	More than High school	29.31	¡Ý25 to <30	mild	former	NA	no	yes	yes	no	no	63.75	Moderate_CVH	66054.44179	16513.61045
34070	2005-2006	2	56	35	<60	male	non-hispanic white	married	2.69	>1	High school	27.53	¡Ý25 to <30	moderate	former	NA	no	yes	no	no	yes	66.25	Moderate_CVH	85817.40346	21454.35087
34073	2005-2006	2	54	39	<60	female	mexican american	married	5	>1	More than High school	21.6	<25	moderate	never	no	no	yes	yes	no	no	78.75	Moderate_CVH	25293.55122	6323.387804
34074	2005-2006	1	58	41	<60	male	others	divorced	2.21	>1	More than High school	38.72	>=30	former	never	NA	yes	yes	yes	no	no	45	Low_CVH	71727.56154	17931.89038
34078	2005-2006	2	54	37	<60	male	non-hispanic white	married	0.94	<=1	More than High school	19.31	<25	moderate	now	NA	no	yes	yes	no	no	57.5	Moderate_CVH	40161.63469	10040.40867
34079	2005-2006	1	58	70	>=60	male	mexican american	married	5	>1	Less than High school	24.67	<25	moderate	never	NA	no	yes	yes	no	no	69.375	Moderate_CVH	6113.545972	1528.386493
34080	2005-2006	2	48	44	<60	male	non-hispanic white	married	1.07	>1	More than High school	24.96	<25	never	never	NA	no	yes	yes	no	no	67.5	Moderate_CVH	93752.31031	23438.07758
34083	2005-2006	1	58	54	<60	female	mexican american	married	2.17	>1	Less than High school	37	>=30	former	never	no	no	yes	no	yes	no	55	Moderate_CVH	14857.21245	3714.303112
34084	2005-2006	1	45	65	>=60	male	non-hispanic black	widowed	4.18	>1	High school	38.36	>=30	heavy	never	NA	yes	no	yes	yes	yes	62.5	Moderate_CVH	9951.712988	2487.928247
34086	2005-2006	2	47	64	>=60	male	non-hispanic white	married	3.18	>1	Less than High school	33.4	>=30	heavy	now	NA	no	yes	yes	yes	no	59.375	Moderate_CVH	74086.81595	18521.70399
34087	2005-2006	1	44	81	>=60	male	non-hispanic white	married	1.37	>1	High school	26.2	¡Ý25 to <30	mild	former	NA	yes	yes	yes	no	yes	65	Moderate_CVH	9164.647035	2291.161759
34088	2005-2006	1	54	36	<60	female	others	living with partner	2.43	>1	More than High school	28.99	¡Ý25 to <30	moderate	now	no	no	yes	no	no	no	53.75	Moderate_CVH	88456.93103	22114.23276
34090	2005-2006	1	53	65	>=60	male	non-hispanic white	divorced	1.88	>1	Less than High school	34.92	>=30	heavy	now	NA	no	yes	yes	no	no	38.125	Low_CVH	34588.89199	8647.222997
34091	2005-2006	1	57	69	>=60	male	others	married	5	>1	More than High school	24.15	<25	mild	former	NA	yes	yes	yes	no	yes	67.5	Moderate_CVH	84751.90444	21187.97611
34092	2005-2006	2	46	55	<60	male	non-hispanic white	married	2.27	>1	More than High school	28.08	¡Ý25 to <30	heavy	former	NA	no	yes	yes	no	no	55	Moderate_CVH	91877.54102	22969.38526
34093	2005-2006	1	48	22	<60	female	non-hispanic white	married	0.93	<=1	Less than High school	19.27	<25	heavy	former	no	no	no	no	no	yes	61.875	Moderate_CVH	51906.82747	12976.70687
34096	2005-2006	2	55	82	>=60	male	non-hispanic white	married	5	>1	Less than High school	27.79	¡Ý25 to <30	never	former	NA	yes	yes	no	no	no	61.875	Moderate_CVH	32216.7265	8054.181625
34107	2005-2006	2	50	62	>=60	female	non-hispanic white	living with partner	3.09	>1	More than High school	23.62	<25	mild	never	NA	no	yes	no	no	yes	75	Moderate_CVH	37429.0479	9357.261975
34108	2005-2006	2	44	25	<60	male	non-hispanic white	never married	0.9	<=1	High school	36.62	>=30	heavy	never	NA	no	yes	no	no	no	64.375	Moderate_CVH	50044.07039	12511.0176
34109	2005-2006	1	54	47	<60	male	non-hispanic white	married	5	>1	More than High school	24.61	<25	former	never	NA	no	yes	no	no	yes	83.75	High_CVH	95943.62937	23985.90734
34111	2005-2006	1	47	44	<60	male	non-hispanic white	married	3.42	>1	High school	27.53	¡Ý25 to <30	heavy	now	NA	no	yes	no	no	yes	59.375	Moderate_CVH	94827.55023	23706.88756
34114	2005-2006	1	45	69	>=60	male	non-hispanic black	divorced	2.51	>1	High school	24.51	<25	mild	now	NA	no	yes	no	no	no	58.75	Moderate_CVH	9951.712988	2487.928247
34118	2005-2006	1	53	39	<60	male	non-hispanic black	married	3.42	>1	More than High school	32.28	>=30	mild	never	NA	no	yes	yes	no	yes	53.75	Moderate_CVH	27566.32576	6891.581441
34120	2005-2006	1	46	35	<60	male	others	married	1.57	>1	More than High school	40.45	>=30	former	never	NA	no	yes	yes	yes	no	59.375	Moderate_CVH	85817.40346	21454.35087
34123	2005-2006	2	52	43	<60	male	non-hispanic white	married	5	>1	More than High school	25.76	¡Ý25 to <30	mild	never	NA	no	yes	no	no	no	88.75	High_CVH	74515.46043	18628.86511
34128	2005-2006	2	46	51	<60	male	non-hispanic white	married	4.75	>1	High school	30.98	>=30	mild	never	NA	no	yes	no	no	no	67.5	Moderate_CVH	65198.37484	16299.59371
34130	2005-2006	2	45	38	<60	female	others	married	0.65	<=1	Less than High school	25.25	¡Ý25 to <30	never	never	no	no	no	no	no	no	81.875	High_CVH	59690.11141	14922.52785
34132	2005-2006	2	55	27	<60	female	mexican american	married	1.07	>1	More than High school	32.7	>=30	former	never	no	no	yes	no	no	no	63.125	Moderate_CVH	22237.01734	5559.254335
34133	2005-2006	2	53	61	>=60	male	non-hispanic black	living with partner	2.04	>1	High school	27.96	¡Ý25 to <30	former	former	NA	no	yes	no	no	no	61.875	Moderate_CVH	12301.12402	3075.281004
34135	2005-2006	1	44	77	>=60	male	non-hispanic white	married	2.88	>1	Less than High school	29.07	¡Ý25 to <30	former	former	NA	no	yes	yes	no	no	67.5	Moderate_CVH	33203.86237	8300.965594
34136	2005-2006	1	55	29	<60	male	non-hispanic white	divorced	3.21	>1	More than High school	43.19	>=30	mild	never	NA	no	yes	yes	no	no	61.875	Moderate_CVH	85912.42534	21478.10633
34138	2005-2006	1	44	78	>=60	female	non-hispanic white	divorced	1.92	>1	More than High school	18.62	<25	former	former	NA	no	no	no	no	no	76.875	Moderate_CVH	43935.46725	10983.86681
34141	2005-2006	1	55	26	<60	male	non-hispanic white	married	5	>1	More than High school	23.02	<25	heavy	now	NA	no	yes	no	no	no	73.75	Moderate_CVH	86199.40324	21549.85081
34145	2005-2006	2	44	54	<60	male	non-hispanic white	widowed	3.06	>1	High school	29.14	¡Ý25 to <30	mild	never	NA	no	yes	yes	no	no	70.625	Moderate_CVH	82142.50666	20535.62667
34148	2005-2006	2	47	69	>=60	female	non-hispanic white	married	4.17	>1	High school	39.17	>=30	moderate	never	NA	no	yes	yes	yes	no	49.375	Low_CVH	79580.25195	19895.06299
34150	2005-2006	2	52	64	>=60	male	others	married	3.73	>1	High school	31.33	>=30	moderate	now	NA	no	yes	no	no	no	53.125	Moderate_CVH	52856.91033	13214.22758
34152	2005-2006	1	49	50	<60	female	non-hispanic white	divorced	3.76	>1	Less than High school	24.64	<25	never	now	no	no	yes	no	no	no	62.5	Moderate_CVH	116640.874	29160.2185
34165	2005-2006	2	50	52	<60	female	non-hispanic white	living with partner	3.25	>1	High school	34.95	>=30	moderate	now	no	no	yes	yes	no	yes	48.75	Low_CVH	47786.96977	11946.74244
34169	2005-2006	1	48	26	<60	female	mexican american	never married	2.49	>1	More than High school	18.87	<25	mild	never	no	no	no	no	no	no	93.75	High_CVH	16978.75259	4244.688147
34173	2005-2006	2	48	78	>=60	male	non-hispanic white	married	1.29	>1	High school	20.58	<25	heavy	former	NA	no	no	no	no	yes	71.875	Moderate_CVH	59471.32693	14867.83173
34176	2005-2006	2	57	45	<60	female	mexican american	married	1.66	>1	Less than High school	23.01	<25	former	former	no	no	yes	no	no	no	63.125	Moderate_CVH	16010.03989	4002.509972
34180	2005-2006	2	51	46	<60	female	non-hispanic black	widowed	2.05	>1	Less than High school	35.21	>=30	former	former	no	no	yes	yes	yes	no	30.625	Low_CVH	22980.35379	5745.088447
34203	2005-2006	1	45	52	<60	male	non-hispanic white	married	2.26	>1	More than High school	42.44	>=30	mild	never	NA	no	yes	yes	no	yes	60	Moderate_CVH	83134.75538	20783.68885
34205	2005-2006	1	51	47	<60	male	mexican american	married	3.73	>1	High school	22.98	<25	mild	former	NA	no	yes	no	no	no	79.375	Moderate_CVH	15700.55258	3925.138146
34206	2005-2006	2	53	32	<60	female	non-hispanic black	married	1.81	>1	More than High school	30.16	>=30	mild	never	no	no	yes	no	no	yes	57.5	Moderate_CVH	35474.77081	8868.692702
34207	2005-2006	1	47	46	<60	male	non-hispanic black	married	2.33	>1	More than High school	29.76	¡Ý25 to <30	mild	now	NA	no	no	no	no	no	51.875	Moderate_CVH	27154.37763	6788.594408
34209	2005-2006	2	47	58	<60	female	non-hispanic white	married	4.92	>1	High school	37.83	>=30	moderate	never	no	no	yes	no	no	no	48.125	Low_CVH	112518.287	28129.57175
34212	2005-2006	1	52	50	<60	female	non-hispanic black	divorced	3.62	>1	Less than High school	20.13	<25	former	now	no	no	yes	no	no	no	68.75	Moderate_CVH	28073.51169	7018.377923
34213	2005-2006	2	52	78	>=60	male	non-hispanic white	married	5	>1	More than High school	28.52	¡Ý25 to <30	mild	former	NA	no	no	yes	no	yes	74.375	Moderate_CVH	34913.66373	8728.415932
34214	2005-2006	1	44	33	<60	male	mexican american	never married	3.51	>1	More than High school	29.19	¡Ý25 to <30	heavy	never	NA	no	yes	no	no	yes	70	Moderate_CVH	22106.32537	5526.581343
34219	2005-2006	1	47	26	<60	female	others	never married	1.95	>1	More than High school	40.33	>=30	moderate	never	no	no	yes	no	no	yes	69.375	Moderate_CVH	30441.92925	7610.482313
34223	2005-2006	2	49	60	>=60	male	mexican american	married	0.81	<=1	Less than High school	21.81	<25	heavy	now	NA	no	yes	no	no	no	80	High_CVH	3016.593159	754.1482898
34231	2005-2006	1	56	44	<60	male	non-hispanic black	married	2.06	>1	More than High school	22.62	<25	mild	never	NA	no	no	no	no	no	78.75	Moderate_CVH	30098.84946	7524.712365
34233	2005-2006	2	55	81	>=60	male	non-hispanic white	widowed	2.96	>1	Less than High school	23.46	<25	never	never	NA	yes	yes	yes	no	no	70	Moderate_CVH	32216.7265	8054.181625
34234	2005-2006	2	58	65	>=60	male	mexican american	married	0.66	<=1	Less than High school	26.72	¡Ý25 to <30	former	never	NA	no	yes	yes	no	no	76.875	Moderate_CVH	3216.7606	804.19015
34235	2005-2006	2	56	43	<60	female	non-hispanic white	divorced	1.06	>1	More than High school	52.85	>=30	mild	never	no	no	yes	no	yes	yes	59.375	Moderate_CVH	31954.46744	7988.616859
34245	2005-2006	1	45	51	<60	male	non-hispanic white	living with partner	2.43	>1	High school	27.9	¡Ý25 to <30	moderate	never	NA	no	yes	no	no	no	73.125	Moderate_CVH	82857.9804	20714.4951
34250	2005-2006	1	44	48	<60	male	non-hispanic white	married	3.57	>1	More than High school	24.26	<25	moderate	now	NA	no	yes	no	no	no	73.75	Moderate_CVH	75566.6868	18891.6717
34256	2005-2006	2	53	48	<60	male	mexican american	married	2.25	>1	Less than High school	30.78	>=30	moderate	never	NA	no	yes	no	yes	no	72.5	Moderate_CVH	23668.68993	5917.172482
34273	2005-2006	1	55	35	<60	male	others	divorced	5	>1	More than High school	35.78	>=30	heavy	never	NA	no	yes	no	no	yes	65.625	Moderate_CVH	73918.27804	18479.56951
34274	2005-2006	1	45	38	<60	male	non-hispanic white	married	2.26	>1	More than High school	36.43	>=30	former	never	NA	no	no	no	no	no	76.875	Moderate_CVH	88673.87507	22168.46877
34283	2005-2006	1	46	44	<60	female	non-hispanic white	married	4.68	>1	High school	23.51	<25	moderate	now	no	no	no	yes	no	no	63.125	Moderate_CVH	109564.7801	27391.19503
34284	2005-2006	1	45	57	<60	male	non-hispanic white	widowed	5	>1	More than High school	31	>=30	mild	never	NA	no	no	no	no	no	73.75	Moderate_CVH	83134.75538	20783.68885
34289	2005-2006	2	46	61	>=60	male	non-hispanic white	married	2.71	>1	High school	28.94	¡Ý25 to <30	former	former	NA	yes	yes	yes	no	no	65	Moderate_CVH	47150.15708	11787.53927
34291	2005-2006	1	46	26	<60	male	non-hispanic white	living with partner	0.6	<=1	Less than High school	24.09	<25	moderate	now	NA	no	no	no	no	no	59.375	Moderate_CVH	56155.5519	14038.88798
34292	2005-2006	1	54	49	<60	female	non-hispanic white	married	0.9	<=1	More than High school	22.58	<25	mild	never	no	no	yes	no	no	no	78.75	Moderate_CVH	43826.69381	10956.67345
34293	2005-2006	1	50	75	>=60	female	non-hispanic white	widowed	5	>1	Less than High school	32.28	>=30	mild	never	NA	no	yes	yes	no	no	58.125	Moderate_CVH	58389.63726	14597.40931
34295	2005-2006	1	49	28	<60	male	non-hispanic black	married	3.73	>1	More than High school	30.83	>=30	former	never	NA	no	yes	no	no	yes	40	Low_CVH	32873.29521	8218.323803
34296	2005-2006	2	48	51	<60	male	non-hispanic white	divorced	5	>1	More than High school	26.8	¡Ý25 to <30	mild	never	NA	no	no	no	no	yes	83.75	High_CVH	87671.41413	21917.85353
34300	2005-2006	1	45	81	>=60	male	non-hispanic white	married	1.09	>1	High school	25.49	¡Ý25 to <30	mild	now	NA	yes	no	no	no	no	51.25	Moderate_CVH	10874.55011	2718.637529
34302	2005-2006	1	44	21	<60	female	non-hispanic white	never married	5	>1	More than High school	21.2	<25	heavy	now	no	no	no	no	no	yes	65	Moderate_CVH	56906.45879	14226.6147
34303	2005-2006	1	46	49	<60	male	non-hispanic white	married	0.83	<=1	Less than High school	23.66	<25	heavy	now	NA	no	yes	no	no	no	62.5	Moderate_CVH	40298.78268	10074.69567
34306	2005-2006	2	57	67	>=60	female	mexican american	married	2.8	>1	High school	30.48	>=30	never	never	NA	no	yes	no	yes	no	61.25	Moderate_CVH	7829.139207	1957.284802
34312	2005-2006	2	48	42	<60	female	non-hispanic white	married	1.07	>1	More than High school	34.65	>=30	mild	never	no	no	yes	no	no	no	73.75	Moderate_CVH	98022.53678	24505.63419
34325	2005-2006	2	53	34	<60	male	mexican american	married	1.19	>1	Less than High school	50.72	>=30	former	never	NA	no	no	yes	no	no	50	Moderate_CVH	32649.49555	8162.373888
34326	2005-2006	2	56	44	<60	female	non-hispanic black	married	5	>1	More than High school	34.24	>=30	moderate	never	no	no	no	yes	no	no	75	Moderate_CVH	22309.46841	5577.367103
34329	2005-2006	2	47	80	>=60	female	non-hispanic white	widowed	0.76	<=1	High school	21.66	<25	former	former	NA	yes	yes	no	no	no	71.875	Moderate_CVH	37784.19779	9446.049447
34333	2005-2006	1	49	44	<60	male	non-hispanic white	married	5	>1	High school	26.79	¡Ý25 to <30	former	never	NA	no	yes	no	no	yes	74.375	Moderate_CVH	112247.0623	28061.76557
34335	2005-2006	1	46	26	<60	male	non-hispanic white	never married	2.48	>1	High school	21.94	<25	mild	never	NA	no	yes	no	no	no	85	High_CVH	100075.5045	25018.87613
34343	2005-2006	1	46	33	<60	female	non-hispanic white	married	2.35	>1	More than High school	39.88	>=30	moderate	former	no	no	yes	no	no	no	62.5	Moderate_CVH	104038.3048	26009.57621
34344	2005-2006	2	53	50	<60	female	non-hispanic white	married	5	>1	More than High school	35.39	>=30	never	never	no	no	yes	yes	no	no	56.875	Moderate_CVH	118113.7933	29528.44832
34353	2005-2006	2	45	64	>=60	female	non-hispanic black	separated	2.7	>1	High school	30.48	>=30	former	never	NA	no	yes	yes	no	yes	48.125	Low_CVH	10383.31394	2595.828485
34354	2005-2006	1	49	34	<60	male	non-hispanic black	never married	2.77	>1	More than High school	25.77	¡Ý25 to <30	mild	never	NA	no	no	yes	no	yes	65	Moderate_CVH	31860.5517	7965.137924
34356	2005-2006	1	46	48	<60	male	others	married	2.98	>1	High school	32.63	>=30	former	former	NA	no	no	no	no	yes	70.625	Moderate_CVH	103627.468	25906.867
34361	2005-2006	1	44	85	>=60	female	non-hispanic white	widowed	1.46	>1	Less than High school	31.56	>=30	mild	former	NA	no	yes	no	yes	yes	69.375	Moderate_CVH	25943.69042	6485.922604
34363	2005-2006	1	57	25	<60	male	mexican american	married	1.76	>1	Less than High school	37.12	>=30	heavy	never	NA	no	yes	no	no	no	73.75	Moderate_CVH	27825.71458	6956.428646
34365	2005-2006	1	46	31	<60	male	non-hispanic white	married	1.86	>1	More than High school	22.04	<25	former	former	NA	no	no	yes	no	no	75	Moderate_CVH	85817.40346	21454.35087
34370	2005-2006	1	48	25	<60	female	others	never married	1.67	>1	More than High school	22.17	<25	moderate	never	no	no	no	no	no	no	83.125	High_CVH	66904.46704	16726.11676
34374	2005-2006	1	47	34	<60	female	others	married	0.23	<=1	Less than High school	29.92	¡Ý25 to <30	former	never	no	no	yes	no	no	no	70.625	Moderate_CVH	68467.58374	17116.89593
34387	2005-2006	2	49	34	<60	male	mexican american	never married	2.45	>1	Less than High school	24.13	<25	heavy	now	NA	no	no	no	no	no	78.125	Moderate_CVH	26411.71346	6602.928366
34391	2005-2006	1	45	38	<60	male	non-hispanic white	divorced	4.91	>1	More than High school	25.28	¡Ý25 to <30	heavy	never	NA	no	no	no	no	no	79.375	Moderate_CVH	73867.83207	18466.95802
34393	2005-2006	2	44	69	>=60	male	non-hispanic white	divorced	4.18	>1	High school	23.03	<25	mild	now	NA	no	yes	no	no	no	56.875	Moderate_CVH	60660.06782	15165.01695
34394	2005-2006	2	48	35	<60	male	others	married	0.81	<=1	Less than High school	31.19	>=30	mild	now	NA	no	yes	no	no	yes	38.75	Low_CVH	40378.30227	10094.57557
34395	2005-2006	2	56	41	<60	male	non-hispanic black	married	4.8	>1	More than High school	26.06	¡Ý25 to <30	mild	now	NA	no	yes	no	yes	yes	46.25	Low_CVH	20031.54004	5007.885009
34396	2005-2006	1	44	69	>=60	female	non-hispanic black	widowed	2.09	>1	Less than High school	37.78	>=30	former	former	NA	no	yes	yes	no	no	61.25	Moderate_CVH	13145.79591	3286.448977
34398	2005-2006	1	54	45	<60	male	non-hispanic white	married	3.44	>1	High school	33.16	>=30	former	never	NA	no	yes	no	no	yes	62.5	Moderate_CVH	108646.5992	27161.64981
34401	2005-2006	2	45	30	<60	male	non-hispanic black	married	2.41	>1	More than High school	26.19	¡Ý25 to <30	heavy	now	NA	no	no	yes	no	no	56.25	Moderate_CVH	16960.72474	4240.181184
34405	2005-2006	2	44	57	<60	male	non-hispanic white	married	5	>1	More than High school	26.39	¡Ý25 to <30	former	never	NA	no	no	no	no	no	79.375	Moderate_CVH	82142.50666	20535.62667
34408	2005-2006	1	46	56	<60	male	non-hispanic white	never married	0.89	<=1	More than High school	29.51	¡Ý25 to <30	former	former	NA	yes	yes	yes	yes	no	65	Moderate_CVH	28967.29134	7241.822835
34410	2005-2006	1	52	29	<60	female	non-hispanic black	never married	1.25	>1	More than High school	19.58	<25	mild	never	no	no	yes	no	no	no	75	Moderate_CVH	28308.14625	7077.036563
34411	2005-2006	1	58	49	<60	female	mexican american	never married	5	>1	More than High school	37.05	>=30	moderate	former	no	no	yes	no	no	no	56.875	Moderate_CVH	20652.25567	5163.063916
34415	2005-2006	2	53	35	<60	male	non-hispanic white	married	5	>1	More than High school	21.43	<25	heavy	never	NA	no	no	no	no	no	83.75	High_CVH	94129.40615	23532.35154
34418	2005-2006	2	53	63	>=60	male	non-hispanic white	married	4.77	>1	High school	22.91	<25	mild	former	NA	yes	yes	yes	no	no	55.625	Moderate_CVH	79111.50641	19777.8766
34419	2005-2006	2	53	60	>=60	male	non-hispanic white	married	2.27	>1	Less than High school	32.72	>=30	former	now	NA	no	yes	yes	no	yes	43.125	Low_CVH	44207.48339	11051.87085
34427	2005-2006	1	58	74	>=60	female	mexican american	never married	1	<=1	Less than High school	26.86	¡Ý25 to <30	former	former	NA	no	yes	yes	no	no	61.875	Moderate_CVH	7739.828161	1934.95704
34434	2005-2006	1	49	26	<60	female	non-hispanic black	never married	0.39	<=1	Less than High school	21	<25	heavy	now	no	no	no	yes	no	no	56.25	Moderate_CVH	28273.0948	7068.2737
34435	2005-2006	2	49	70	>=60	female	non-hispanic white	divorced	1.99	>1	More than High school	33.16	>=30	mild	former	NA	no	no	yes	no	yes	70.625	Moderate_CVH	52882.08481	13220.5212
34437	2005-2006	2	54	37	<60	female	non-hispanic white	divorced	4.16	>1	More than High school	26.72	¡Ý25 to <30	heavy	former	no	no	yes	no	no	no	67.5	Moderate_CVH	96031.4557	24007.86393
34438	2005-2006	2	44	25	<60	male	non-hispanic white	married	0.78	<=1	High school	17.64	<25	moderate	former	NA	no	no	no	no	yes	78.75	Moderate_CVH	48445.75318	12111.43829
34443	2005-2006	1	48	20	<60	male	non-hispanic white	living with partner	1.67	>1	High school	24.13	<25	mild	never	NA	no	no	no	no	no	90.625	High_CVH	58249.82863	14562.45716
34444	2005-2006	1	54	29	<60	male	others	married	0.83	<=1	More than High school	23.07	<25	never	never	NA	no	yes	no	no	no	83.125	High_CVH	53331.49799	13332.8745
34450	2005-2006	1	46	49	<60	male	non-hispanic white	separated	1.84	>1	High school	22.22	<25	heavy	now	NA	no	no	no	no	yes	68.125	Moderate_CVH	104791.7306	26197.93264
34454	2005-2006	1	57	35	<60	male	others	living with partner	1.43	>1	High school	30.39	>=30	mild	now	NA	no	yes	yes	no	yes	40	Low_CVH	33586.00869	8396.502171
34457	2005-2006	1	48	44	<60	female	non-hispanic white	living with partner	5	>1	More than High school	22.97	<25	mild	former	no	no	no	no	no	yes	80.625	High_CVH	88058.21728	22014.55432
34461	2005-2006	1	58	65	>=60	female	others	married	2.21	>1	Less than High school	29.83	¡Ý25 to <30	never	never	NA	no	yes	yes	no	no	53.75	Moderate_CVH	55115.65192	13778.91298
34462	2005-2006	2	52	85	>=60	female	non-hispanic white	widowed	5	>1	More than High school	23.09	<25	mild	never	NA	yes	yes	yes	yes	no	63.125	Moderate_CVH	27514.26523	6878.566308
34465	2005-2006	2	45	47	<60	female	non-hispanic black	married	2.27	>1	More than High school	32.03	>=30	moderate	never	no	no	yes	no	no	no	85	High_CVH	19365.84957	4841.462391
34467	2005-2006	2	54	42	<60	female	non-hispanic white	married	5	>1	More than High school	28.47	¡Ý25 to <30	mild	never	no	no	yes	no	no	no	82.5	High_CVH	97496.55365	24374.13841
34468	2005-2006	2	56	47	<60	female	non-hispanic black	separated	2.24	>1	More than High school	52.61	>=30	former	former	no	yes	yes	yes	yes	no	51.875	Moderate_CVH	25933.75394	6483.438486
34470	2005-2006	2	52	60	>=60	male	non-hispanic white	married	5	>1	More than High school	26.63	¡Ý25 to <30	mild	never	NA	no	yes	no	no	no	78.75	Moderate_CVH	54172.85703	13543.21426
34472	2005-2006	1	49	45	<60	male	non-hispanic white	married	5	>1	High school	33.9	>=30	former	former	NA	no	yes	no	no	yes	66.875	Moderate_CVH	112247.0623	28061.76557
34474	2005-2006	2	48	34	<60	male	non-hispanic white	married	5	>1	More than High school	23.23	<25	mild	never	NA	no	no	no	no	no	88.75	High_CVH	77898.79535	19474.69884
34477	2005-2006	1	48	70	>=60	female	mexican american	widowed	1.68	>1	More than High school	26.44	¡Ý25 to <30	former	never	NA	no	yes	no	yes	no	70.625	Moderate_CVH	10571.69425	2642.923562
34483	2005-2006	2	50	62	>=60	male	non-hispanic white	married	5	>1	More than High school	30.82	>=30	moderate	never	NA	no	no	no	yes	no	78.75	Moderate_CVH	63171.47584	15792.86896
34490	2005-2006	2	54	33	<60	female	others	married	3.4	>1	Less than High school	34.96	>=30	moderate	never	no	no	no	no	no	no	75	Moderate_CVH	95938.41799	23984.6045
34496	2005-2006	1	52	31	<60	female	non-hispanic white	married	5	>1	More than High school	19.78	<25	moderate	never	no	no	no	no	no	no	82.5	High_CVH	91115.08321	22778.7708
34499	2005-2006	2	46	45	<60	male	non-hispanic white	married	1.7	>1	Less than High school	21.39	<25	former	now	NA	no	no	no	no	no	52.5	Moderate_CVH	100699.2877	25174.82193
34500	2005-2006	2	50	48	<60	male	non-hispanic white	divorced	3.31	>1	Less than High school	29.05	¡Ý25 to <30	former	now	NA	no	yes	no	no	yes	60	Moderate_CVH	90762.44874	22690.61219
34501	2005-2006	1	53	44	<60	female	mexican american	married	3.32	>1	More than High school	21.08	<25	mild	never	no	no	yes	no	no	no	85.625	High_CVH	18615.75845	4653.939613
34504	2005-2006	1	51	58	<60	female	others	married	5	>1	High school	40.26	>=30	never	never	no	no	yes	yes	no	yes	51.25	Moderate_CVH	77722.50927	19430.62732
34507	2005-2006	2	55	61	>=60	male	mexican american	married	2.8	>1	Less than High school	33.7	>=30	mild	now	NA	no	yes	yes	no	yes	35	Low_CVH	7025.874373	1756.468593
34509	2005-2006	1	53	39	<60	female	mexican american	married	5	>1	More than High school	27.17	¡Ý25 to <30	mild	never	no	no	yes	no	no	no	81.25	High_CVH	26391.63997	6597.909992
34514	2005-2006	1	46	63	>=60	male	non-hispanic white	divorced	1.17	>1	More than High school	28.19	¡Ý25 to <30	moderate	now	NA	yes	yes	yes	no	no	46.875	Low_CVH	36723.85615	9180.964038
34518	2005-2006	2	52	48	<60	male	non-hispanic white	married	4.1	>1	More than High school	26.2	¡Ý25 to <30	moderate	former	NA	no	yes	no	no	no	83.125	High_CVH	74515.46043	18628.86511
34520	2005-2006	2	50	34	<60	female	non-hispanic white	married	3.75	>1	More than High school	35.33	>=30	former	never	no	no	no	no	no	yes	80.625	High_CVH	93470.46674	23367.61669
34523	2005-2006	2	45	43	<60	male	non-hispanic black	never married	2.38	>1	More than High school	30.45	>=30	former	former	NA	no	no	no	no	no	64.375	Moderate_CVH	17277.67951	4319.419876
34530	2005-2006	1	48	41	<60	male	non-hispanic white	divorced	3.66	>1	More than High school	27.02	¡Ý25 to <30	heavy	never	NA	no	yes	no	no	no	69.375	Moderate_CVH	84222.07365	21055.51841
34534	2005-2006	1	54	52	<60	male	non-hispanic white	married	2.65	>1	More than High school	29.52	¡Ý25 to <30	never	never	NA	no	yes	no	no	yes	80	High_CVH	32998.79644	8249.69911
34535	2005-2006	1	48	77	>=60	male	non-hispanic black	married	2.5	>1	More than High school	27.93	¡Ý25 to <30	mild	former	NA	no	yes	no	no	no	73.125	Moderate_CVH	13199.96016	3299.99004
34538	2005-2006	2	47	76	>=60	male	non-hispanic white	married	3.03	>1	High school	23.91	<25	mild	never	NA	no	yes	no	no	yes	90	High_CVH	48584.09534	12146.02384
34540	2005-2006	2	57	46	<60	female	mexican american	married	3.5	>1	More than High school	23.72	<25	never	now	no	no	yes	no	no	no	61.25	Moderate_CVH	20475.2789	5118.819725
34543	2005-2006	2	44	67	>=60	male	non-hispanic white	married	2.39	>1	High school	37.81	>=30	heavy	former	NA	no	no	yes	no	no	77.5	Moderate_CVH	60302.28915	15075.57229
34546	2005-2006	1	49	23	<60	female	non-hispanic black	never married	3.12	>1	More than High school	35.06	>=30	moderate	never	no	no	yes	no	no	no	68.75	Moderate_CVH	32480.77909	8120.194772
34551	2005-2006	1	52	73	>=60	female	non-hispanic black	widowed	0.94	<=1	More than High school	31.15	>=30	mild	never	NA	yes	yes	yes	no	no	46.25	Low_CVH	19198.30939	4799.577349
34557	2005-2006	1	48	62	>=60	male	mexican american	married	3.11	>1	Less than High school	26.81	¡Ý25 to <30	former	now	NA	yes	no	yes	no	yes	63.125	Moderate_CVH	10859.41999	2714.854996
34561	2005-2006	2	49	71	>=60	female	non-hispanic white	widowed	2.45	>1	High school	24.44	<25	heavy	former	NA	no	yes	yes	no	no	61.25	Moderate_CVH	45073.9594	11268.48985
34562	2005-2006	2	50	39	<60	male	non-hispanic white	divorced	1.36	>1	More than High school	28.69	¡Ý25 to <30	moderate	never	NA	no	no	yes	no	yes	62.5	Moderate_CVH	37958.2581	9489.564525
34563	2005-2006	1	55	26	<60	female	non-hispanic black	living with partner	0.88	<=1	More than High school	25.97	¡Ý25 to <30	heavy	never	no	no	yes	no	no	no	70	Moderate_CVH	24412.32302	6103.080756
34564	2005-2006	2	47	38	<60	female	non-hispanic white	married	2.02	>1	More than High school	25.8	¡Ý25 to <30	heavy	now	no	no	no	no	no	no	74.375	Moderate_CVH	110271.5328	27567.88319
34572	2005-2006	2	48	82	>=60	male	non-hispanic white	never married	1.84	>1	Less than High school	28.2	¡Ý25 to <30	mild	former	NA	yes	yes	yes	no	no	77.5	Moderate_CVH	26649.67616	6662.41904
34573	2005-2006	2	50	66	>=60	male	non-hispanic white	never married	4.59	>1	More than High school	33.24	>=30	moderate	former	NA	no	yes	yes	no	no	73.75	Moderate_CVH	60660.06782	15165.01695
34574	2005-2006	2	50	57	<60	female	non-hispanic white	divorced	1.22	>1	More than High school	35.64	>=30	former	now	no	no	yes	yes	no	no	42.5	Low_CVH	44920.70588	11230.17647
34575	2005-2006	1	49	69	>=60	male	non-hispanic white	married	2.57	>1	More than High school	38.12	>=30	mild	never	NA	no	yes	yes	yes	no	51.875	Moderate_CVH	78681.75885	19670.43971
34578	2005-2006	2	48	55	<60	male	non-hispanic black	married	3.3	>1	High school	32.84	>=30	former	never	NA	no	yes	no	no	no	73.125	Moderate_CVH	26846.47691	6711.619228
34581	2005-2006	2	51	53	<60	male	non-hispanic black	living with partner	1	<=1	High school	32.96	>=30	heavy	never	NA	no	no	yes	no	no	52.5	Moderate_CVH	24064.31752	6016.07938
34584	2005-2006	2	46	68	>=60	female	non-hispanic white	widowed	1.63	>1	High school	30.56	>=30	mild	never	NA	no	yes	no	no	yes	61.25	Moderate_CVH	74815.09845	18703.77461
34586	2005-2006	2	50	65	>=60	male	non-hispanic white	divorced	2.86	>1	High school	22.77	<25	mild	now	NA	no	yes	no	no	no	67.5	Moderate_CVH	63171.47584	15792.86896
34590	2005-2006	2	55	62	>=60	female	non-hispanic white	divorced	0.82	<=1	High school	27.63	¡Ý25 to <30	never	never	NA	no	yes	yes	no	yes	47.5	Low_CVH	55695.77032	13923.94258
34591	2005-2006	1	51	31	<60	female	non-hispanic black	divorced	3.1	>1	More than High school	25.74	¡Ý25 to <30	never	never	no	no	no	no	no	no	74.375	Moderate_CVH	22648.3359	5662.083974
34595	2005-2006	2	48	39	<60	male	non-hispanic white	married	5	>1	More than High school	26.53	¡Ý25 to <30	former	never	NA	no	no	no	no	yes	78.75	Moderate_CVH	77898.79535	19474.69884
34597	2005-2006	1	44	41	<60	male	non-hispanic white	married	4.01	>1	More than High school	26.68	¡Ý25 to <30	mild	never	NA	no	no	no	no	no	73.75	Moderate_CVH	75566.6868	18891.6717
34599	2005-2006	2	44	28	<60	female	non-hispanic white	divorced	0.85	<=1	Less than High school	42.36	>=30	heavy	now	no	no	yes	no	no	no	55	Moderate_CVH	55671.3589	13917.83972
34605	2005-2006	1	47	53	<60	male	non-hispanic white	married	5	>1	More than High school	35.43	>=30	mild	never	NA	no	yes	yes	yes	yes	60.625	Moderate_CVH	88381.68649	22095.42162
34607	2005-2006	2	57	63	>=60	female	mexican american	widowed	1.32	>1	High school	25.49	¡Ý25 to <30	former	never	NA	no	yes	yes	yes	no	77.5	Moderate_CVH	5394.326532	1348.581633
34608	2005-2006	2	55	45	<60	female	mexican american	married	5	>1	More than High school	37.44	>=30	mild	former	no	no	no	yes	no	yes	65.625	Moderate_CVH	24649.37565	6162.343913
34609	2005-2006	1	45	29	<60	male	non-hispanic white	married	4.05	>1	More than High school	26.32	¡Ý25 to <30	moderate	never	NA	no	no	yes	no	no	76.25	Moderate_CVH	86140.57595	21535.14399
34612	2005-2006	1	57	35	<60	male	mexican american	married	1.65	>1	Less than High school	28.46	¡Ý25 to <30	heavy	former	NA	no	no	no	no	no	60.625	Moderate_CVH	36385.44707	9096.361768
34613	2005-2006	2	49	69	>=60	male	non-hispanic black	divorced	0.61	<=1	High school	36.24	>=30	former	former	NA	no	yes	yes	yes	no	38.125	Low_CVH	9950.958117	2487.739529
34618	2005-2006	1	57	39	<60	female	non-hispanic white	separated	0.62	<=1	More than High school	22.18	<25	heavy	now	no	no	yes	no	no	no	70	Moderate_CVH	76254.50701	19063.62675
34620	2005-2006	1	49	67	>=60	female	non-hispanic black	widowed	1.01	>1	High school	24.76	<25	moderate	never	NA	no	yes	yes	no	no	56.875	Moderate_CVH	18844.17692	4711.04423
34623	2005-2006	2	51	32	<60	female	non-hispanic black	married	4.55	>1	More than High school	24.61	<25	mild	never	no	yes	no	no	no	no	72.5	Moderate_CVH	29747.6412	7436.9103
34625	2005-2006	1	55	74	>=60	female	non-hispanic black	married	5	>1	More than High school	36.89	>=30	former	former	NA	no	no	yes	no	yes	45	Low_CVH	19689.03881	4922.259702
34627	2005-2006	2	44	56	<60	male	non-hispanic white	divorced	0.51	<=1	High school	28.91	¡Ý25 to <30	mild	now	NA	no	no	no	no	yes	62.5	Moderate_CVH	29975.74806	7493.937016
34631	2005-2006	2	47	36	<60	female	non-hispanic white	married	5	>1	More than High school	26.68	¡Ý25 to <30	moderate	former	no	no	no	no	no	no	74.375	Moderate_CVH	110271.5328	27567.88319
34633	2005-2006	1	48	70	>=60	male	non-hispanic black	divorced	3.97	>1	High school	24.56	<25	moderate	never	NA	no	no	yes	no	no	67.5	Moderate_CVH	11242.91467	2810.728667
34637	2005-2006	2	44	48	<60	male	non-hispanic white	married	0.9	<=1	Less than High school	36.54	>=30	mild	never	NA	no	yes	yes	no	yes	57.5	Moderate_CVH	33892.61773	8473.154433
34640	2005-2006	2	54	24	<60	male	non-hispanic white	never married	0.94	<=1	High school	22.76	<25	heavy	now	NA	no	no	no	no	no	81.25	High_CVH	51833.7876	12958.4469
34642	2005-2006	1	46	54	<60	male	non-hispanic white	living with partner	2.51	>1	More than High school	27.79	¡Ý25 to <30	mild	never	NA	no	yes	yes	no	yes	85	High_CVH	97668.55577	24417.13894
34644	2005-2006	2	52	38	<60	female	mexican american	married	0.93	<=1	Less than High school	33.68	>=30	heavy	never	no	no	yes	no	yes	no	66.875	Moderate_CVH	18011.73532	4502.933829
34647	2005-2006	2	50	70	>=60	female	non-hispanic white	married	3.31	>1	Less than High school	18.21	<25	former	now	NA	no	yes	no	no	yes	73.125	Moderate_CVH	52199.91982	13049.97995
34649	2005-2006	2	50	64	>=60	male	non-hispanic white	married	1.2	>1	High school	30.99	>=30	heavy	now	NA	no	yes	yes	no	no	52.5	Moderate_CVH	62023.38349	15505.84587
34650	2005-2006	2	52	21	<60	female	others	never married	5	>1	More than High school	35.94	>=30	heavy	never	no	no	no	no	no	no	62.5	Moderate_CVH	56060.45388	14015.11347
34653	2005-2006	1	57	34	<60	female	mexican american	married	1.65	>1	Less than High school	25.96	¡Ý25 to <30	former	never	no	no	yes	no	no	no	66.25	Moderate_CVH	33736.96743	8434.241859
34656	2005-2006	1	57	65	>=60	male	non-hispanic black	married	4.35	>1	More than High school	35.16	>=30	former	former	NA	no	yes	yes	no	no	55	Moderate_CVH	12753.77997	3188.444992
34661	2005-2006	2	51	45	<60	male	non-hispanic black	living with partner	1.32	>1	Less than High school	32.86	>=30	former	now	NA	no	no	no	no	yes	56.875	Moderate_CVH	23364.8283	5841.207075
34662	2005-2006	1	58	44	<60	female	mexican american	married	1.57	>1	Less than High school	31.07	>=30	heavy	now	no	yes	yes	no	no	yes	63.75	Moderate_CVH	15021.93552	3755.483879
34669	2005-2006	2	47	40	<60	male	non-hispanic white	divorced	3.27	>1	High school	23.77	<25	moderate	now	NA	no	no	no	no	no	68.125	Moderate_CVH	108279.7714	27069.94284
34671	2005-2006	1	49	20	<60	female	non-hispanic black	never married	3.12	>1	More than High school	19.09	<25	never	never	no	no	yes	no	no	no	70.625	Moderate_CVH	23954.18242	5988.545604
34674	2005-2006	2	50	80	>=60	female	non-hispanic white	married	1.48	>1	Less than High school	33.91	>=30	moderate	never	NA	yes	yes	yes	yes	no	55.625	Moderate_CVH	30336.43673	7584.109182
34675	2005-2006	1	48	78	>=60	female	non-hispanic black	widowed	0.63	<=1	High school	28.4	¡Ý25 to <30	never	never	NA	yes	yes	yes	yes	no	65	Moderate_CVH	18578.0055	4644.501374
34681	2005-2006	1	46	39	<60	female	non-hispanic white	married	4.13	>1	More than High school	30.38	>=30	moderate	never	no	no	yes	no	no	yes	69.375	Moderate_CVH	106719.3309	26679.83273
34683	2005-2006	1	56	44	<60	male	mexican american	married	4.97	>1	High school	18.13	<25	heavy	never	NA	no	yes	no	yes	yes	83.125	High_CVH	22778.58563	5694.646408
34687	2005-2006	1	50	34	<60	female	non-hispanic black	never married	1.34	>1	More than High school	31.02	>=30	former	never	no	no	yes	no	no	no	66.875	Moderate_CVH	36436.07407	9109.018518
34696	2005-2006	1	52	25	<60	male	non-hispanic black	never married	5	>1	More than High school	32.07	>=30	heavy	never	NA	no	yes	yes	no	no	63.125	Moderate_CVH	24613.46037	6153.365094
34697	2005-2006	2	49	46	<60	female	non-hispanic black	married	2.71	>1	Less than High school	28.76	¡Ý25 to <30	never	former	no	no	no	yes	no	yes	69.375	Moderate_CVH	25854.46747	6463.616868
34703	2005-2006	2	50	61	>=60	male	non-hispanic white	married	1.52	>1	More than High school	36.19	>=30	mild	never	NA	no	yes	yes	no	no	53.75	Moderate_CVH	63171.47584	15792.86896
34710	2005-2006	1	57	50	<60	female	non-hispanic white	married	5	>1	More than High school	21.15	<25	mild	now	no	no	yes	no	no	no	68.75	Moderate_CVH	124571.342	31142.8355
34711	2005-2006	2	58	76	>=60	female	mexican american	never married	2.36	>1	Less than High school	29.69	¡Ý25 to <30	never	never	NA	no	yes	no	no	no	63.75	Moderate_CVH	6767.158236	1691.789559
34713	2005-2006	1	55	72	>=60	male	non-hispanic white	married	3.9	>1	More than High school	25.58	¡Ý25 to <30	former	never	NA	no	yes	yes	no	no	62.5	Moderate_CVH	41682.3421	10420.58552
34716	2005-2006	2	44	62	>=60	male	non-hispanic white	living with partner	4.9	>1	More than High school	27.21	¡Ý25 to <30	mild	former	NA	no	yes	no	no	no	75.625	Moderate_CVH	60660.06782	15165.01695
34717	2005-2006	2	56	42	<60	male	non-hispanic white	married	3.75	>1	More than High school	31.16	>=30	moderate	former	NA	no	yes	no	no	no	65.625	Moderate_CVH	97483.13435	24370.78359
34724	2005-2006	1	46	39	<60	female	non-hispanic white	married	4.96	>1	More than High school	33.71	>=30	moderate	former	no	no	no	no	no	no	75.625	Moderate_CVH	106719.3309	26679.83273
34726	2005-2006	2	45	67	>=60	female	non-hispanic black	separated	1	<=1	High school	28.31	¡Ý25 to <30	former	now	NA	no	yes	yes	no	no	49.375	Low_CVH	10383.31394	2595.828485
34731	2005-2006	2	46	49	<60	female	non-hispanic white	married	3.76	>1	More than High school	30.76	>=30	mild	never	no	no	no	no	no	no	88.75	High_CVH	101923.2922	25480.82306
34733	2005-2006	1	51	27	<60	female	non-hispanic black	married	3.87	>1	High school	21.04	<25	mild	never	no	no	no	no	no	yes	80	High_CVH	20476.21783	5119.054458
34735	2005-2006	1	54	26	<60	female	mexican american	married	2.8	>1	More than High school	39.19	>=30	former	former	no	no	no	no	no	yes	70	Moderate_CVH	19406.36845	4851.592112
34740	2005-2006	2	54	42	<60	female	mexican american	married	3.5	>1	High school	38.75	>=30	heavy	never	no	no	yes	no	no	yes	60.625	Moderate_CVH	15726.23967	3931.559918
34742	2005-2006	2	57	40	<60	male	non-hispanic black	married	2.56	>1	High school	20.11	<25	never	never	NA	no	no	no	no	no	76.25	Moderate_CVH	27184.29981	6796.074953
34745	2005-2006	2	52	61	>=60	female	non-hispanic black	married	3.63	>1	High school	36.1	>=30	moderate	former	NA	no	no	yes	no	no	60.625	Moderate_CVH	12823.37323	3205.843308
34747	2005-2006	1	50	30	<60	female	non-hispanic white	married	2.21	>1	High school	25.55	¡Ý25 to <30	never	former	no	no	yes	no	no	no	65	Moderate_CVH	106002.3457	26500.58641
34754	2005-2006	2	45	42	<60	male	non-hispanic black	never married	2.96	>1	More than High school	32.69	>=30	moderate	now	NA	no	yes	yes	no	yes	35	Low_CVH	18178.86759	4544.716898
34756	2005-2006	1	58	66	>=60	male	mexican american	married	0.84	<=1	Less than High school	26.99	¡Ý25 to <30	moderate	never	NA	no	no	no	no	no	85	High_CVH	2939.333162	734.8332905
34761	2005-2006	1	53	52	<60	female	mexican american	married	1.71	>1	Less than High school	33.24	>=30	former	former	no	no	yes	yes	yes	no	62.5	Moderate_CVH	20844.12733	5211.031831
34762	2005-2006	2	54	62	>=60	male	non-hispanic white	married	5	>1	More than High school	28.08	¡Ý25 to <30	former	now	NA	no	no	no	no	no	53.75	Moderate_CVH	67792.34497	16948.08624
34771	2005-2006	2	57	60	>=60	female	mexican american	married	3.85	>1	High school	31.36	>=30	heavy	former	NA	no	yes	yes	no	no	49.375	Low_CVH	7475.904158	1868.97604
34774	2005-2006	1	55	62	>=60	female	mexican american	married	0.78	<=1	Less than High school	22.88	<25	moderate	now	NA	no	yes	no	no	yes	55	Moderate_CVH	6579.15905	1644.789763
34776	2005-2006	2	44	50	<60	male	non-hispanic white	divorced	1.01	>1	Less than High school	33.47	>=30	mild	now	NA	no	yes	yes	no	yes	21.875	Low_CVH	30964.7048	7741.176201
34777	2005-2006	2	55	74	>=60	female	mexican american	married	0.84	<=1	Less than High school	26.43	¡Ý25 to <30	never	former	NA	no	yes	yes	no	no	48.75	Low_CVH	13548.75564	3387.188911
34782	2005-2006	2	48	85	>=60	female	non-hispanic white	widowed	1.12	>1	Less than High school	30.52	>=30	never	never	NA	no	yes	yes	yes	no	31.875	Low_CVH	36749.56137	9187.390344
34786	2005-2006	2	56	39	<60	male	non-hispanic white	never married	4.85	>1	More than High school	22.68	<25	mild	never	NA	no	yes	no	no	yes	85	High_CVH	58124.30596	14531.07649
34788	2005-2006	2	50	85	>=60	male	non-hispanic white	widowed	1.52	>1	Less than High school	26.64	¡Ý25 to <30	former	never	NA	no	yes	yes	no	no	63.125	Moderate_CVH	22197.57442	5549.393604
34795	2005-2006	1	52	44	<60	male	non-hispanic white	married	5	>1	More than High school	29.13	¡Ý25 to <30	heavy	former	NA	no	yes	yes	no	no	53.125	Moderate_CVH	88475.30517	22118.82629
34805	2005-2006	1	44	31	<60	male	non-hispanic black	married	1.11	>1	More than High school	27.62	¡Ý25 to <30	mild	never	NA	no	no	yes	no	yes	71.875	Moderate_CVH	21241.96532	5310.49133
34807	2005-2006	2	48	59	<60	female	non-hispanic white	married	3.98	>1	More than High school	32.94	>=30	mild	former	no	no	yes	no	no	no	51.875	Moderate_CVH	97747.58588	24436.89647
34813	2005-2006	1	45	62	>=60	female	non-hispanic white	married	1.79	>1	More than High school	36.59	>=30	heavy	now	NA	no	yes	no	no	no	51.25	Moderate_CVH	66554.90636	16638.72659
34822	2005-2006	2	44	46	<60	male	non-hispanic white	divorced	1.43	>1	More than High school	28.44	¡Ý25 to <30	heavy	now	NA	no	yes	yes	no	yes	53.75	Moderate_CVH	35692.36871	8923.092177
34827	2005-2006	1	47	54	<60	female	others	married	1.29	>1	High school	23.8	<25	never	former	no	yes	yes	yes	yes	no	58.125	Moderate_CVH	48285.85716	12071.46429
34828	2005-2006	1	52	21	<60	male	non-hispanic black	never married	1.04	>1	More than High school	26.26	¡Ý25 to <30	mild	never	NA	no	no	no	no	no	81.25	High_CVH	24613.46037	6153.365094
34838	2005-2006	1	49	31	<60	female	non-hispanic black	never married	0.2	<=1	High school	32.21	>=30	moderate	now	no	no	yes	no	no	yes	56.25	Moderate_CVH	29747.6412	7436.9103
34839	2005-2006	1	52	29	<60	male	non-hispanic white	never married	5	>1	More than High school	28.99	¡Ý25 to <30	moderate	now	NA	no	no	no	no	yes	65.625	Moderate_CVH	85442.70135	21360.67534
34843	2005-2006	1	49	79	>=60	male	non-hispanic white	married	1.56	>1	Less than High school	27.05	¡Ý25 to <30	mild	never	NA	no	no	yes	no	no	75.625	Moderate_CVH	20198.88594	5049.721486
34845	2005-2006	1	55	29	<60	male	mexican american	married	1.37	>1	Less than High school	43.41	>=30	former	never	NA	no	yes	no	yes	yes	58.75	Moderate_CVH	20718.35751	5179.589376
34848	2005-2006	1	57	23	<60	male	mexican american	separated	0.68	<=1	Less than High school	31.17	>=30	heavy	now	NA	no	yes	no	no	no	33.75	Low_CVH	27825.71458	6956.428646
34849	2005-2006	2	49	71	>=60	female	non-hispanic black	divorced	1.47	>1	Less than High school	30.27	>=30	heavy	now	NA	no	yes	yes	yes	no	38.125	Low_CVH	20856.53254	5214.133134
34850	2005-2006	2	54	71	>=60	male	non-hispanic white	married	4.92	>1	High school	25.19	¡Ý25 to <30	mild	former	NA	no	no	yes	no	no	69.375	Moderate_CVH	43691.237	10922.80925
34855	2005-2006	2	49	76	>=60	female	non-hispanic black	separated	2.55	>1	Less than High school	24.18	<25	former	now	NA	no	yes	yes	yes	yes	30.625	Low_CVH	20856.53254	5214.133134
34856	2005-2006	1	51	50	<60	male	non-hispanic black	married	4.97	>1	High school	25.03	¡Ý25 to <30	former	never	NA	no	no	no	no	no	79.375	Moderate_CVH	21367.26979	5341.817448
34857	2005-2006	2	47	85	>=60	male	non-hispanic white	widowed	1.46	>1	High school	26.54	¡Ý25 to <30	former	former	NA	no	yes	yes	no	no	61.875	Moderate_CVH	26187.52896	6546.882239
34858	2005-2006	1	55	37	<60	female	non-hispanic black	divorced	1.68	>1	More than High school	34.08	>=30	heavy	never	no	no	no	no	no	yes	70	Moderate_CVH	31491.06772	7872.766929
34869	2005-2006	2	49	29	<60	female	non-hispanic black	married	0.9	<=1	More than High school	30.71	>=30	former	never	no	no	yes	yes	no	yes	69.375	Moderate_CVH	25859.30067	6464.825167
34870	2005-2006	2	49	38	<60	male	non-hispanic black	separated	3.27	>1	More than High school	31.75	>=30	heavy	never	NA	no	no	no	no	no	68.75	Moderate_CVH	25443.29883	6360.824708
34873	2005-2006	2	51	73	>=60	male	non-hispanic black	married	0.55	<=1	Less than High school	22.83	<25	former	never	NA	no	no	yes	yes	no	73.125	Moderate_CVH	10558.22318	2639.555794
34874	2005-2006	1	54	57	<60	female	others	married	3.1	>1	More than High school	32.11	>=30	former	never	no	no	yes	yes	no	no	61.875	Moderate_CVH	112790.0941	28197.52354
34875	2005-2006	1	49	51	<60	female	non-hispanic white	married	5	>1	High school	22.49	<25	never	never	no	no	yes	yes	no	no	73.125	Moderate_CVH	116640.874	29160.2185
34877	2005-2006	1	45	54	<60	male	non-hispanic white	married	1.95	>1	High school	30.48	>=30	mild	never	NA	no	yes	yes	no	yes	59.375	Moderate_CVH	99798.25731	24949.56433
34882	2005-2006	2	50	28	<60	female	non-hispanic black	never married	5	>1	More than High school	26.55	¡Ý25 to <30	mild	never	no	no	yes	no	no	no	75	Moderate_CVH	25604.00081	6401.000203
34885	2005-2006	2	44	40	<60	female	non-hispanic white	living with partner	4.39	>1	More than High school	24.52	<25	mild	never	no	no	yes	no	no	no	82.5	High_CVH	92147.62735	23036.90684
34886	2005-2006	1	56	43	<60	female	mexican american	married	3.12	>1	Less than High school	27.95	¡Ý25 to <30	former	never	no	no	yes	no	no	yes	70.625	Moderate_CVH	23010.42688	5752.60672
34887	2005-2006	2	46	52	<60	female	non-hispanic white	married	5	>1	More than High school	33.03	>=30	heavy	former	no	no	yes	yes	no	no	61.25	Moderate_CVH	102437.1276	25609.28189
34897	2005-2006	1	51	45	<60	female	non-hispanic black	divorced	0.94	<=1	High school	30.12	>=30	mild	never	no	no	yes	no	yes	no	55.625	Moderate_CVH	23949.7053	5987.426324
34901	2005-2006	2	50	53	<60	male	non-hispanic white	married	4.22	>1	More than High school	22.68	<25	mild	now	NA	no	yes	no	no	no	56.875	Moderate_CVH	84592.9086	21148.22715
34908	2005-2006	2	44	47	<60	male	non-hispanic white	married	5	>1	More than High school	26.66	¡Ý25 to <30	moderate	former	NA	no	yes	no	no	yes	81.875	High_CVH	87154.15023	21788.53756
34911	2005-2006	2	53	70	>=60	female	non-hispanic white	divorced	1.58	>1	More than High school	22.34	<25	heavy	now	NA	no	yes	yes	no	no	57.5	Moderate_CVH	64300.02521	16075.0063
34913	2005-2006	2	46	81	>=60	female	non-hispanic white	married	2.05	>1	More than High school	32.83	>=30	moderate	never	NA	no	yes	yes	no	no	61.25	Moderate_CVH	30730.51468	7682.62867
34914	2005-2006	2	58	28	<60	female	mexican american	never married	4.97	>1	More than High school	37.19	>=30	never	never	no	no	yes	no	no	yes	48.125	Low_CVH	16422.48328	4105.620821
34915	2005-2006	2	50	41	<60	male	mexican american	married	0.61	<=1	More than High school	28.29	¡Ý25 to <30	heavy	never	NA	no	no	yes	no	no	73.125	Moderate_CVH	18899.72953	4724.932383
34922	2005-2006	1	47	40	<60	female	non-hispanic white	married	5	>1	More than High school	19.68	<25	mild	never	no	no	no	no	no	no	81.25	High_CVH	99477.93692	24869.48423
34925	2005-2006	2	47	35	<60	male	non-hispanic white	married	5	>1	More than High school	27.31	¡Ý25 to <30	moderate	never	NA	no	yes	no	no	no	71.25	Moderate_CVH	88673.87507	22168.46877
34928	2005-2006	2	46	85	>=60	male	non-hispanic white	married	2.05	>1	More than High school	22.13	<25	mild	never	NA	no	no	no	no	no	79.375	Moderate_CVH	20248.91902	5062.229755
34929	2005-2006	1	52	21	<60	male	non-hispanic black	never married	1.04	>1	Less than High school	35.89	>=30	mild	never	NA	no	no	no	no	no	76.875	Moderate_CVH	24771.30761	6192.826902
34934	2005-2006	1	45	66	>=60	female	non-hispanic white	married	1.79	>1	High school	37.36	>=30	former	never	NA	no	yes	yes	yes	no	43.125	Low_CVH	66554.90636	16638.72659
34935	2005-2006	2	47	42	<60	male	non-hispanic white	living with partner	5	>1	More than High school	22.88	<25	mild	now	NA	no	yes	no	no	yes	73.125	Moderate_CVH	108279.7714	27069.94284
34941	2005-2006	1	52	39	<60	male	non-hispanic black	married	3.54	>1	More than High school	33.44	>=30	mild	former	NA	no	no	no	no	yes	62.5	Moderate_CVH	24787.80688	6196.951719
34946	2005-2006	2	44	48	<60	male	non-hispanic white	never married	3.56	>1	More than High school	25.49	¡Ý25 to <30	mild	former	NA	no	yes	no	no	no	74.375	Moderate_CVH	84964.64483	21241.16121
34955	2005-2006	1	52	34	<60	female	non-hispanic white	married	5	>1	More than High school	21.97	<25	moderate	never	no	no	yes	no	no	yes	75.625	Moderate_CVH	91115.08321	22778.7708
34960	2005-2006	2	46	76	>=60	female	non-hispanic white	widowed	0.76	<=1	High school	34.24	>=30	former	former	NA	yes	yes	yes	no	no	29.375	Low_CVH	43683.58372	10920.89593
34962	2005-2006	1	56	54	<60	male	others	married	5	>1	More than High school	29.64	¡Ý25 to <30	mild	never	NA	no	yes	no	no	yes	76.875	Moderate_CVH	101235.2037	25308.80092
34966	2005-2006	2	50	25	<60	male	mexican american	married	1.53	>1	Less than High school	26.55	¡Ý25 to <30	heavy	never	NA	no	yes	no	no	no	72.5	Moderate_CVH	22355.05006	5588.762515
34974	2005-2006	2	58	64	>=60	male	mexican american	married	1.87	>1	Less than High school	32.72	>=30	mild	former	NA	no	yes	yes	yes	no	68.125	Moderate_CVH	4008.181584	1002.045396
34975	2005-2006	2	56	63	>=60	male	non-hispanic white	married	4.07	>1	More than High school	27.98	¡Ý25 to <30	heavy	former	NA	no	yes	yes	yes	yes	54.375	Moderate_CVH	50277.53249	12569.38312
34977	2005-2006	1	52	23	<60	female	non-hispanic black	living with partner	1.45	>1	More than High school	52.4	>=30	heavy	never	no	no	no	yes	no	no	76.25	Moderate_CVH	28127.76164	7031.940411
34986	2005-2006	2	54	22	<60	male	mexican american	married	0.3	<=1	High school	28.38	¡Ý25 to <30	moderate	never	NA	no	no	no	no	no	70.625	Moderate_CVH	21250.70568	5312.67642
34987	2005-2006	2	58	25	<60	male	mexican american	never married	1.36	>1	More than High school	22.19	<25	heavy	former	NA	no	yes	no	no	yes	66.875	Moderate_CVH	17372.53761	4343.134403
34993	2005-2006	2	51	36	<60	male	non-hispanic black	living with partner	2.55	>1	High school	28.34	¡Ý25 to <30	mild	now	NA	no	yes	no	no	no	51.25	Moderate_CVH	23774.35804	5943.589511
34994	2005-2006	2	49	65	>=60	female	others	married	0.43	<=1	Less than High school	25.28	¡Ý25 to <30	never	never	NA	no	yes	no	yes	no	44.375	Low_CVH	39641.13809	9910.284521
34995	2005-2006	2	57	60	>=60	female	mexican american	married	0.99	<=1	Less than High school	22.22	<25	mild	never	NA	no	yes	yes	yes	no	68.75	Moderate_CVH	5394.326532	1348.581633
34997	2005-2006	1	48	78	>=60	male	non-hispanic white	married	1.41	>1	Less than High school	21.3	<25	never	former	NA	yes	yes	no	no	no	89.375	High_CVH	15488.0216	3872.005401
34998	2005-2006	2	54	31	<60	female	non-hispanic white	married	3.5	>1	More than High school	23.87	<25	heavy	never	no	no	no	no	no	no	71.25	Moderate_CVH	96031.4557	24007.86393
34999	2005-2006	1	55	25	<60	male	mexican american	married	0.77	<=1	Less than High school	27.29	¡Ý25 to <30	mild	never	NA	no	yes	no	no	no	63.125	Moderate_CVH	20718.35751	5179.589376
35002	2005-2006	1	54	24	<60	female	non-hispanic white	married	1.99	>1	More than High school	21.3	<25	former	former	no	no	no	no	no	no	81.25	High_CVH	72492.92152	18123.23038
35004	2005-2006	2	44	69	>=60	male	non-hispanic white	married	2.68	>1	High school	24.84	<25	mild	former	NA	no	yes	no	no	no	83.125	High_CVH	60660.06782	15165.01695
35010	2005-2006	2	51	38	<60	female	non-hispanic white	never married	5	>1	More than High school	21.2	<25	moderate	never	no	no	yes	yes	no	no	81.875	High_CVH	86832.98159	21708.2454
35013	2005-2006	1	57	55	<60	female	others	married	1.24	>1	Less than High school	32.08	>=30	mild	never	no	no	yes	no	no	no	64.375	Moderate_CVH	68893.69685	17223.42421
35017	2005-2006	1	56	56	<60	male	mexican american	married	3.73	>1	Less than High school	29.51	¡Ý25 to <30	mild	former	NA	yes	yes	yes	yes	yes	60.625	Moderate_CVH	22778.58563	5694.646408
35018	2005-2006	1	49	66	>=60	female	non-hispanic black	separated	1.25	>1	Less than High school	32.32	>=30	never	never	NA	no	yes	yes	no	yes	58.75	Moderate_CVH	20307.49885	5076.874711
35021	2005-2006	2	54	34	<60	male	non-hispanic black	never married	5	>1	More than High school	29.82	¡Ý25 to <30	heavy	never	NA	no	yes	no	no	no	71.25	Moderate_CVH	26380.6734	6595.168349
35022	2005-2006	1	54	29	<60	female	non-hispanic white	married	4.82	>1	More than High school	17.79	<25	never	never	no	no	no	no	no	no	96.25	High_CVH	72251.57569	18062.89392
35023	2005-2006	1	44	48	<60	male	non-hispanic black	married	1.24	>1	Less than High school	33.99	>=30	former	never	NA	no	yes	yes	no	yes	55	Moderate_CVH	21638.92608	5409.73152
35029	2005-2006	2	45	45	<60	female	non-hispanic white	divorced	1.14	>1	More than High school	36.89	>=30	mild	former	no	no	yes	no	no	yes	71.875	Moderate_CVH	27561.48784	6890.37196
35035	2005-2006	2	49	49	<60	male	non-hispanic black	married	1.94	>1	Less than High school	24.63	<25	former	never	NA	no	yes	yes	no	no	56.25	Moderate_CVH	26932.07428	6733.018571
35038	2005-2006	1	58	37	<60	female	non-hispanic white	married	5	>1	More than High school	32.48	>=30	moderate	never	no	no	no	no	no	no	75	Moderate_CVH	76820.8703	19205.21757
35041	2005-2006	1	47	76	>=60	female	non-hispanic white	widowed	1.67	>1	More than High school	25.37	¡Ý25 to <30	moderate	former	NA	no	yes	no	no	no	70	Moderate_CVH	63032.0954	15758.02385
35047	2005-2006	1	54	36	<60	female	mexican american	married	1.04	>1	Less than High school	32.48	>=30	moderate	now	no	no	yes	no	no	yes	65	Moderate_CVH	27091.19132	6772.797829
35051	2005-2006	2	55	25	<60	female	mexican american	married	1.68	>1	More than High school	22.22	<25	mild	former	no	no	no	no	no	no	89.375	High_CVH	23331.17906	5832.794765
35053	2005-2006	1	57	80	>=60	female	non-hispanic white	widowed	5	>1	More than High school	27.02	¡Ý25 to <30	never	never	NA	no	yes	yes	no	no	66.875	Moderate_CVH	44116.96338	11029.24085
35055	2005-2006	1	53	46	<60	female	non-hispanic black	divorced	2.73	>1	More than High school	28.55	¡Ý25 to <30	mild	never	no	no	yes	yes	no	yes	68.75	Moderate_CVH	31274.81682	7818.704205
35056	2005-2006	1	55	35	<60	female	non-hispanic black	never married	0.72	<=1	More than High school	25.87	¡Ý25 to <30	moderate	now	no	no	no	no	no	no	55	Moderate_CVH	31491.06772	7872.766929
35058	2005-2006	2	50	32	<60	female	non-hispanic white	married	4.5	>1	More than High school	24.16	<25	moderate	never	no	no	yes	no	no	no	76.875	Moderate_CVH	93470.46674	23367.61669
35061	2005-2006	1	55	71	>=60	male	non-hispanic white	living with partner	5	>1	More than High school	29.78	¡Ý25 to <30	mild	former	NA	no	yes	yes	no	yes	63.125	Moderate_CVH	42162.12842	10540.53211
35062	2005-2006	2	57	46	<60	male	non-hispanic black	living with partner	1.16	>1	Less than High school	28.26	¡Ý25 to <30	moderate	now	NA	no	no	yes	no	no	60	Moderate_CVH	26394.12055	6598.530138
35063	2005-2006	1	47	46	<60	male	non-hispanic white	married	1.22	>1	More than High school	27.36	¡Ý25 to <30	mild	former	NA	no	yes	yes	no	yes	67.5	Moderate_CVH	94827.55023	23706.88756
35067	2005-2006	2	54	54	<60	male	others	divorced	3.57	>1	More than High school	43.64	>=30	heavy	never	NA	no	yes	yes	no	no	55.625	Moderate_CVH	87200.97451	21800.24363
35077	2005-2006	2	44	50	<60	female	non-hispanic white	separated	1.18	>1	High school	36.13	>=30	moderate	never	no	yes	yes	yes	no	yes	49.375	Low_CVH	46780.48325	11695.12081
35078	2005-2006	2	57	47	<60	female	non-hispanic black	living with partner	1.16	>1	Less than High school	40.96	>=30	heavy	now	no	no	yes	no	no	no	54.375	Moderate_CVH	25288.71282	6322.178206
35081	2005-2006	1	51	49	<60	male	non-hispanic white	married	5	>1	More than High school	22.82	<25	moderate	never	NA	no	yes	no	no	yes	89.375	High_CVH	74867.26897	18716.81724
35082	2005-2006	2	49	23	<60	male	others	living with partner	1.71	>1	Less than High school	22.61	<25	former	former	NA	no	yes	no	no	no	69.375	Moderate_CVH	49826.77169	12456.69292
35087	2005-2006	1	55	60	>=60	female	non-hispanic white	married	2.34	>1	More than High school	30.03	>=30	mild	never	NA	no	yes	yes	no	no	65	Moderate_CVH	64015.05356	16003.76339
35091	2005-2006	2	48	36	<60	female	others	married	3.5	>1	More than High school	20.96	<25	never	never	no	no	no	no	no	no	90.625	High_CVH	96455.99515	24113.99879
35099	2005-2006	2	46	80	>=60	male	non-hispanic white	widowed	1.43	>1	Less than High school	30.85	>=30	former	former	NA	no	yes	yes	no	no	57.5	Moderate_CVH	11552.83418	2888.208545
35102	2005-2006	2	51	23	<60	female	non-hispanic black	married	2.65	>1	More than High school	23.5	<25	former	never	no	no	yes	no	no	no	81.25	High_CVH	5747.011173	1436.752793
35108	2005-2006	2	47	31	<60	male	non-hispanic white	married	3.12	>1	High school	31.49	>=30	moderate	never	NA	no	no	no	no	yes	77.5	Moderate_CVH	88673.87507	22168.46877
35112	2005-2006	1	57	20	<60	female	others	never married	1.16	>1	High school	24.84	<25	heavy	never	no	no	no	no	no	no	64.375	Moderate_CVH	27796.27167	6949.067919
35117	2005-2006	2	46	53	<60	female	non-hispanic white	married	5	>1	High school	37.12	>=30	mild	former	no	yes	yes	no	yes	no	49.375	Low_CVH	102437.1276	25609.28189
35119	2005-2006	1	46	46	<60	female	non-hispanic white	married	2.48	>1	More than High school	26.36	¡Ý25 to <30	mild	never	no	yes	yes	no	no	yes	66.25	Moderate_CVH	108347.4878	27086.87194
35121	2005-2006	2	47	73	>=60	male	non-hispanic white	married	3.03	>1	More than High school	27.25	¡Ý25 to <30	former	never	NA	no	no	yes	no	no	77.5	Moderate_CVH	48584.09534	12146.02384
35122	2005-2006	2	53	70	>=60	female	non-hispanic white	widowed	2.2	>1	High school	29.65	¡Ý25 to <30	moderate	former	NA	no	yes	yes	no	no	59.375	Moderate_CVH	54508.82834	13627.20709
35128	2005-2006	2	55	48	<60	male	mexican american	married	3.03	>1	More than High school	24.28	<25	mild	never	NA	no	yes	yes	no	no	60	Moderate_CVH	25140.00201	6285.000502
35133	2005-2006	2	54	51	<60	female	non-hispanic white	divorced	3.48	>1	More than High school	26.88	¡Ý25 to <30	moderate	never	no	no	yes	no	no	yes	68.125	Moderate_CVH	97223.07812	24305.76953
35134	2005-2006	1	45	21	<60	male	others	never married	0.37	<=1	More than High school	18.54	<25	mild	now	NA	no	yes	no	no	no	68.125	Moderate_CVH	25259.47061	6314.867652
35135	2005-2006	2	44	33	<60	male	non-hispanic white	married	1.3	>1	High school	24.62	<25	moderate	former	NA	no	yes	no	no	yes	73.75	Moderate_CVH	37536.53228	9384.133069
35142	2005-2006	2	56	81	>=60	male	non-hispanic white	married	2.27	>1	More than High school	33.01	>=30	mild	former	NA	no	no	no	no	no	59.375	Moderate_CVH	24139.33362	6034.833405
35143	2005-2006	1	46	71	>=60	male	non-hispanic white	married	4.37	>1	High school	26.82	¡Ý25 to <30	heavy	former	NA	yes	yes	no	no	yes	71.875	Moderate_CVH	46741.72223	11685.43056
35144	2005-2006	2	58	66	>=60	male	mexican american	married	0.62	<=1	Less than High school	27.39	¡Ý25 to <30	heavy	now	NA	no	yes	yes	no	no	57.5	Moderate_CVH	3216.7606	804.19015
35146	2005-2006	1	55	85	>=60	female	non-hispanic white	widowed	2.57	>1	More than High school	29.89	¡Ý25 to <30	never	never	NA	no	no	yes	no	no	81.25	High_CVH	31038.54056	7759.63514
35149	2005-2006	2	44	29	<60	female	non-hispanic white	married	3.49	>1	High school	34.65	>=30	mild	never	no	no	no	no	no	no	75	Moderate_CVH	65632.54614	16408.13654
35151	2005-2006	1	44	81	>=60	female	non-hispanic white	widowed	1.95	>1	High school	27.34	¡Ý25 to <30	former	never	NA	yes	yes	yes	no	no	64.375	Moderate_CVH	27429.82563	6857.456409
35154	2005-2006	1	48	23	<60	female	non-hispanic white	never married	0.77	<=1	More than High school	38.42	>=30	mild	never	no	no	yes	no	no	yes	66.875	Moderate_CVH	63213.35345	15803.33836
35157	2005-2006	2	45	46	<60	male	non-hispanic black	never married	0	<=1	More than High school	27.83	¡Ý25 to <30	former	never	NA	no	yes	yes	yes	yes	63.125	Moderate_CVH	17388.48205	4347.120511
35161	2005-2006	2	54	62	>=60	female	mexican american	married	0.86	<=1	Less than High school	27.98	¡Ý25 to <30	never	never	NA	no	yes	yes	yes	no	66.875	Moderate_CVH	7731.760113	1932.940028
35162	2005-2006	1	47	25	<60	female	non-hispanic white	never married	2.18	>1	Less than High school	33.48	>=30	heavy	former	no	no	yes	no	no	yes	71.25	Moderate_CVH	71411.09804	17852.77451
35171	2005-2006	2	47	44	<60	male	non-hispanic white	living with partner	5	>1	More than High school	26.01	¡Ý25 to <30	mild	now	NA	no	yes	no	no	no	73.75	Moderate_CVH	108279.7714	27069.94284
35175	2005-2006	2	44	85	>=60	female	non-hispanic white	widowed	2.41	>1	More than High school	31.72	>=30	mild	never	NA	no	yes	no	no	no	42.5	Low_CVH	34063.13917	8515.784792
35180	2005-2006	2	45	33	<60	female	non-hispanic black	never married	3.85	>1	Less than High school	23.71	<25	mild	now	no	no	no	no	no	no	62.5	Moderate_CVH	18342.21553	4585.553881
35183	2005-2006	1	49	28	<60	female	non-hispanic white	separated	1.15	>1	High school	37.2	>=30	former	now	no	no	yes	no	no	yes	44.375	Low_CVH	69409.96395	17352.49099
35185	2005-2006	2	58	81	>=60	male	non-hispanic white	widowed	2.58	>1	Less than High school	26.8	¡Ý25 to <30	former	former	NA	yes	yes	yes	no	no	55	Moderate_CVH	17994.31047	4498.577617
35188	2005-2006	1	45	33	<60	male	non-hispanic black	divorced	0.8	<=1	High school	28.38	¡Ý25 to <30	heavy	now	NA	no	no	no	no	yes	65.625	Moderate_CVH	24990.26748	6247.56687
35190	2005-2006	2	54	54	<60	male	non-hispanic white	living with partner	3.79	>1	More than High school	19.86	<25	moderate	now	NA	no	no	yes	no	yes	71.875	Moderate_CVH	88815.80737	22203.95184
35191	2005-2006	1	48	30	<60	female	mexican american	married	2.57	>1	More than High school	35.37	>=30	mild	never	no	no	yes	no	no	no	72.5	Moderate_CVH	18467.03624	4616.759061
35198	2005-2006	1	57	61	>=60	female	others	married	5	>1	High school	23.67	<25	mild	never	NA	no	yes	yes	yes	yes	68.75	Moderate_CVH	84852.28904	21213.07226
35208	2005-2006	2	49	56	<60	male	non-hispanic white	married	3.79	>1	High school	33.5	>=30	mild	former	NA	no	yes	no	no	no	70.625	Moderate_CVH	83545.46176	20886.36544
35211	2005-2006	2	58	40	<60	male	mexican american	living with partner	4.97	>1	More than High school	30	>=30	heavy	former	NA	no	yes	no	no	yes	66.25	Moderate_CVH	20449.8435	5112.460876
35213	2005-2006	2	56	42	<60	male	non-hispanic white	never married	5	>1	More than High school	34.2	>=30	mild	never	NA	no	yes	no	no	no	65	Moderate_CVH	70187.09973	17546.77493
35214	2005-2006	2	50	50	<60	male	non-hispanic white	divorced	0.71	<=1	More than High school	41.05	>=30	former	now	NA	yes	yes	yes	yes	yes	36.25	Low_CVH	31567.50714	7891.876785
35215	2005-2006	1	51	52	<60	female	non-hispanic black	divorced	3.1	>1	Less than High school	34.4	>=30	former	former	no	yes	yes	yes	no	yes	53.75	Moderate_CVH	20404.79307	5101.198267
35216	2005-2006	2	44	71	>=60	female	non-hispanic white	widowed	1.53	>1	Less than High school	27.13	¡Ý25 to <30	never	never	NA	yes	yes	yes	yes	no	46.25	Low_CVH	50124.69051	12531.17263
35218	2005-2006	2	45	37	<60	female	others	never married	5	>1	More than High school	22.58	<25	mild	never	no	no	yes	no	no	no	71.875	Moderate_CVH	40353.75965	10088.43991
35221	2005-2006	2	51	61	>=60	female	mexican american	married	0.65	<=1	Less than High school	27.7	¡Ý25 to <30	never	never	NA	no	yes	yes	yes	no	42.5	Low_CVH	9550.423397	2387.605849
35222	2005-2006	1	57	24	<60	male	mexican american	married	3.11	>1	More than High school	30.72	>=30	mild	never	NA	no	no	no	no	no	73.125	Moderate_CVH	27825.71458	6956.428646
35224	2005-2006	1	49	20	<60	female	others	never married	0.31	<=1	More than High school	48.47	>=30	heavy	never	no	no	yes	no	no	no	63.75	Moderate_CVH	32480.77909	8120.194772
35225	2005-2006	1	50	48	<60	male	non-hispanic black	married	3.98	>1	More than High school	32.11	>=30	mild	never	NA	no	yes	no	no	no	54.375	Moderate_CVH	29474.91701	7368.729253
35228	2005-2006	2	48	36	<60	male	non-hispanic white	married	3.25	>1	More than High school	27.83	¡Ý25 to <30	mild	former	NA	no	no	no	no	yes	75.625	Moderate_CVH	77639.45211	19409.86303
35232	2005-2006	1	57	67	>=60	female	mexican american	married	1.95	>1	High school	27.56	¡Ý25 to <30	former	never	NA	no	yes	yes	yes	no	40.625	Low_CVH	8820.96815	2205.242038
35233	2005-2006	2	45	47	<60	male	non-hispanic black	married	4	>1	High school	43.83	>=30	former	never	NA	no	no	no	no	no	60	Moderate_CVH	17277.67951	4319.419876
35238	2005-2006	2	52	51	<60	female	non-hispanic white	married	5	>1	More than High school	24.96	<25	former	never	no	no	yes	yes	no	no	75	Moderate_CVH	77432.30206	19358.07552
35241	2005-2006	1	57	30	<60	female	mexican american	never married	0.44	<=1	Less than High school	34.78	>=30	heavy	former	no	no	yes	no	no	no	53.75	Moderate_CVH	33736.96743	8434.241859
35247	2005-2006	1	55	34	<60	female	non-hispanic white	married	3.9	>1	More than High school	24.22	<25	heavy	former	no	no	no	no	no	no	80	High_CVH	91922.02113	22980.50528
35255	2005-2006	2	51	45	<60	female	non-hispanic black	widowed	1.81	>1	More than High school	27.02	¡Ý25 to <30	mild	never	no	no	yes	yes	no	no	69.375	Moderate_CVH	26754.15132	6688.53783
35257	2005-2006	1	52	21	<60	female	non-hispanic black	never married	0.94	<=1	More than High school	21.24	<25	mild	never	no	no	yes	no	no	no	79.375	Moderate_CVH	28308.14625	7077.036563
35260	2005-2006	2	47	74	>=60	female	non-hispanic white	married	1.19	>1	Less than High school	24.16	<25	former	never	NA	no	yes	no	no	no	65.625	Moderate_CVH	44502.25423	11125.56356
35261	2005-2006	1	49	24	<60	female	non-hispanic white	separated	0.23	<=1	Less than High school	23.15	<25	moderate	now	no	no	yes	no	no	no	78.125	Moderate_CVH	69409.96395	17352.49099
35263	2005-2006	1	48	27	<60	female	non-hispanic black	living with partner	1.55	>1	Less than High school	36.17	>=30	never	never	no	no	yes	no	yes	no	60	Moderate_CVH	26728.94277	6682.235692
35268	2005-2006	1	51	39	<60	male	others	never married	2.93	>1	High school	30.01	>=30	moderate	now	NA	no	yes	no	yes	no	50.625	Moderate_CVH	61793.69922	15448.42481
35280	2005-2006	1	52	23	<60	male	non-hispanic black	never married	2.1	>1	Less than High school	21.39	<25	mild	never	NA	no	yes	no	no	no	83.75	High_CVH	24613.46037	6153.365094
35287	2005-2006	2	52	45	<60	female	non-hispanic white	married	1.37	>1	More than High school	28.91	¡Ý25 to <30	mild	never	no	no	yes	no	no	yes	66.875	Moderate_CVH	93721.46517	23430.36629
35297	2005-2006	2	50	28	<60	female	non-hispanic white	married	2.27	>1	High school	26.11	¡Ý25 to <30	former	now	no	no	no	no	no	no	51.25	Moderate_CVH	69117.73693	17279.43423
35298	2005-2006	1	46	52	<60	female	non-hispanic white	divorced	3.35	>1	More than High school	32	>=30	moderate	never	no	no	yes	no	no	yes	63.75	Moderate_CVH	108893.71	27223.42749
35299	2005-2006	2	50	48	<60	male	non-hispanic black	married	2.83	>1	More than High school	25.13	¡Ý25 to <30	heavy	now	NA	no	no	no	no	no	68.125	Moderate_CVH	26584.65761	6646.164402
35301	2005-2006	1	46	80	>=60	female	non-hispanic black	widowed	4.7	>1	More than High school	22.26	<25	mild	never	NA	no	yes	yes	no	no	90	High_CVH	18578.0055	4644.501374
35311	2005-2006	1	47	72	>=60	female	non-hispanic white	widowed	2.09	>1	High school	24.88	<25	mild	former	NA	no	no	no	no	no	81.875	High_CVH	63032.0954	15758.02385
35313	2005-2006	2	47	76	>=60	female	others	widowed	2.29	>1	Less than High school	21.06	<25	mild	now	NA	no	yes	yes	no	no	56.875	Moderate_CVH	65825.69638	16456.42409
35315	2005-2006	1	54	60	>=60	female	non-hispanic white	divorced	2.34	>1	More than High school	24.67	<25	never	never	NA	no	no	no	no	no	91.25	High_CVH	44724.3746	11181.09365
35321	2005-2006	1	44	29	<60	female	non-hispanic white	married	5	>1	More than High school	20.98	<25	heavy	former	no	no	yes	no	no	no	80	High_CVH	56906.45879	14226.6147
35322	2005-2006	2	56	28	<60	male	mexican american	living with partner	0.85	<=1	High school	27.3	¡Ý25 to <30	mild	former	NA	no	no	no	no	no	66.875	Moderate_CVH	16291.50709	4072.876772
35324	2005-2006	2	44	76	>=60	male	non-hispanic white	married	1.36	>1	High school	32.79	>=30	former	now	NA	yes	yes	yes	no	no	42.5	Low_CVH	41866.97719	10466.7443
35325	2005-2006	1	52	35	<60	female	mexican american	married	1.61	>1	Less than High school	26.47	¡Ý25 to <30	mild	never	no	no	yes	no	no	no	77.5	Moderate_CVH	19399.62526	4849.906314
35329	2005-2006	2	46	55	<60	male	non-hispanic white	married	5	>1	More than High school	30.45	>=30	mild	now	NA	no	yes	no	no	yes	56.25	Moderate_CVH	91877.54102	22969.38526
35330	2005-2006	1	47	21	<60	male	non-hispanic white	never married	2.61	>1	High school	20.98	<25	heavy	now	NA	no	yes	no	no	no	53.75	Moderate_CVH	91577.21512	22894.30378
35331	2005-2006	2	44	34	<60	male	non-hispanic white	married	4.25	>1	Less than High school	29.77	¡Ý25 to <30	mild	now	NA	no	yes	no	no	no	65	Moderate_CVH	70362.08976	17590.52244
35337	2005-2006	1	57	41	<60	male	mexican american	married	0.96	<=1	Less than High school	30.22	>=30	mild	former	NA	no	yes	no	no	yes	40.625	Low_CVH	26377.00369	6594.250922
35341	2005-2006	1	46	81	>=60	female	non-hispanic white	married	5	>1	More than High school	20.19	<25	never	never	NA	no	yes	yes	yes	no	77.5	Moderate_CVH	36879.87211	9219.968027
35342	2005-2006	1	54	30	<60	male	mexican american	never married	4.18	>1	High school	26.04	¡Ý25 to <30	heavy	never	NA	no	no	no	no	no	68.125	Moderate_CVH	28067.40878	7016.852194
35345	2005-2006	2	57	48	<60	male	mexican american	never married	4.55	>1	More than High school	26.64	¡Ý25 to <30	mild	former	NA	no	yes	no	no	no	73.125	Moderate_CVH	20132.45562	5033.113906
35348	2005-2006	2	44	30	<60	male	non-hispanic white	living with partner	1.63	>1	Less than High school	21.01	<25	mild	now	NA	no	no	no	no	yes	65.625	Moderate_CVH	74556.49278	18639.12319
35349	2005-2006	2	47	63	>=60	female	non-hispanic white	married	4.82	>1	High school	19.18	<25	mild	now	NA	no	no	yes	no	no	53.75	Moderate_CVH	82177.88726	20544.47182
35352	2005-2006	2	49	85	>=60	female	non-hispanic black	widowed	0.78	<=1	More than High school	22.02	<25	never	former	NA	no	no	no	no	no	66.875	Moderate_CVH	19353.64823	4838.412057
35353	2005-2006	2	48	73	>=60	male	non-hispanic white	divorced	1.33	>1	More than High school	24.07	<25	mild	former	NA	no	yes	yes	yes	yes	49.375	Low_CVH	42157.14466	10539.28616
35364	2005-2006	2	56	26	<60	male	mexican american	living with partner	0.8	<=1	Less than High school	26.17	¡Ý25 to <30	former	never	NA	no	no	no	no	yes	66.25	Moderate_CVH	17093.12284	4273.280711
35367	2005-2006	2	52	57	<60	male	non-hispanic white	married	5	>1	More than High school	23.86	<25	mild	former	NA	no	yes	no	no	yes	80.625	High_CVH	69450.30264	17362.57566
35372	2005-2006	1	53	38	<60	male	non-hispanic white	married	5	>1	More than High school	36.95	>=30	mild	never	NA	no	yes	no	no	no	69.375	Moderate_CVH	81482.31002	20370.57751
35374	2005-2006	1	58	72	>=60	male	non-hispanic white	married	3.59	>1	More than High school	35	>=30	former	never	NA	yes	yes	yes	no	no	55.625	Moderate_CVH	34951.03585	8737.758962
35375	2005-2006	1	46	65	>=60	female	non-hispanic white	married	1.56	>1	More than High school	31.49	>=30	mild	former	NA	no	yes	yes	no	no	49.375	Low_CVH	75417.25293	18854.31323
35384	2005-2006	1	56	71	>=60	female	mexican american	widowed	2.33	>1	Less than High school	24.36	<25	never	never	NA	no	no	no	yes	yes	86.875	High_CVH	10747.82954	2686.957385
35392	2005-2006	2	50	64	>=60	male	non-hispanic black	married	3.26	>1	High school	37.98	>=30	former	former	NA	no	yes	yes	no	yes	39.375	Low_CVH	9822.593374	2455.648344
35395	2005-2006	1	54	30	<60	male	non-hispanic white	married	4.82	>1	More than High school	24.72	<25	never	never	NA	no	no	no	no	no	91.875	High_CVH	79454.15737	19863.53934
35396	2005-2006	2	49	83	>=60	female	non-hispanic white	married	5	>1	More than High school	18.22	<25	mild	former	NA	no	no	no	no	no	80.625	High_CVH	32005.26533	8001.316334
35397	2005-2006	1	46	49	<60	female	non-hispanic white	never married	2.73	>1	High school	41.63	>=30	mild	never	no	no	yes	no	no	no	56.875	Moderate_CVH	88058.21728	22014.55432
35407	2005-2006	2	54	67	>=60	male	non-hispanic black	widowed	0.94	<=1	Less than High school	34.35	>=30	mild	never	NA	yes	yes	yes	yes	no	60	Moderate_CVH	9953.828274	2488.457069
35408	2005-2006	1	49	66	>=60	male	non-hispanic white	never married	1.03	>1	Less than High school	24.62	<25	moderate	now	NA	no	yes	no	no	no	45.625	Low_CVH	40062.00045	10015.50011
35410	2005-2006	2	45	42	<60	male	others	living with partner	1.5	>1	More than High school	29.1	¡Ý25 to <30	mild	never	NA	no	no	yes	no	no	59.375	Moderate_CVH	60336.49687	15084.12422
35412	2005-2006	2	54	34	<60	male	non-hispanic white	married	5	>1	More than High school	26.76	¡Ý25 to <30	heavy	now	NA	no	yes	no	no	no	47.5	Low_CVH	77480.79503	19370.19876
35413	2005-2006	2	56	63	>=60	male	non-hispanic white	married	3.98	>1	More than High school	25.53	¡Ý25 to <30	mild	former	NA	no	no	yes	no	no	88.125	High_CVH	51440.80875	12860.20219
35414	2005-2006	1	49	42	<60	female	others	separated	1.4	>1	More than High school	35.01	>=30	moderate	never	no	no	no	no	yes	no	63.125	Moderate_CVH	32375.42439	8093.856098
35416	2005-2006	1	44	63	>=60	male	non-hispanic white	married	5	>1	More than High school	24.06	<25	mild	never	NA	no	yes	yes	no	yes	67.5	Moderate_CVH	54311.94042	13577.98511
35420	2005-2006	1	46	64	>=60	male	non-hispanic white	married	1.06	>1	More than High school	37.82	>=30	former	former	NA	no	yes	yes	yes	yes	35.625	Low_CVH	36056.42868	9014.10717
35423	2005-2006	1	55	21	<60	male	non-hispanic white	never married	1.04	>1	More than High school	21.58	<25	mild	never	NA	no	no	no	no	no	90.625	High_CVH	86199.40324	21549.85081
35424	2005-2006	2	52	50	<60	female	non-hispanic black	widowed	5	>1	More than High school	19.68	<25	mild	now	no	no	no	no	no	no	68.75	Moderate_CVH	23916.78788	5979.196969
35430	2005-2006	2	44	66	>=60	female	non-hispanic white	married	2.27	>1	High school	27.5	¡Ý25 to <30	heavy	never	NA	no	yes	yes	no	no	71.25	Moderate_CVH	64773.62135	16193.40534
35432	2005-2006	1	44	84	>=60	male	non-hispanic white	married	5	>1	More than High school	22.14	<25	mild	former	NA	no	yes	yes	no	no	60	Moderate_CVH	18228.65286	4557.163214
35434	2005-2006	2	45	71	>=60	male	non-hispanic black	divorced	2.04	>1	Less than High school	31.32	>=30	former	former	NA	no	no	yes	yes	no	56.25	Moderate_CVH	8163.706554	2040.926639
35437	2005-2006	2	46	66	>=60	female	non-hispanic white	married	1.89	>1	Less than High school	28.94	¡Ý25 to <30	mild	never	NA	no	yes	yes	no	no	71.25	Moderate_CVH	69388.46536	17347.11634
35438	2005-2006	2	45	25	<60	male	others	never married	1.28	>1	More than High school	26.74	¡Ý25 to <30	heavy	never	NA	no	no	no	no	no	60	Moderate_CVH	17200.22441	4300.056102
35441	2005-2006	1	51	20	<60	male	non-hispanic black	living with partner	3.32	>1	Less than High school	30.29	>=30	heavy	now	NA	no	no	no	no	no	48.125	Low_CVH	20827.76154	5206.940385
35444	2005-2006	2	47	80	>=60	male	non-hispanic white	married	2.58	>1	More than High school	27.95	¡Ý25 to <30	mild	never	NA	no	yes	no	no	no	79.375	Moderate_CVH	26514.96126	6628.740315
35454	2005-2006	2	46	26	<60	female	non-hispanic white	married	3.41	>1	More than High school	26.32	¡Ý25 to <30	mild	never	no	no	yes	no	no	no	61.875	Moderate_CVH	6844.62626	1711.156565
35455	2005-2006	1	47	53	<60	female	non-hispanic black	separated	1.07	>1	More than High school	40.65	>=30	former	now	no	no	yes	yes	no	no	45	Low_CVH	26017.12971	6504.282427
35456	2005-2006	1	48	30	<60	female	mexican american	married	1.55	>1	Less than High school	27.15	¡Ý25 to <30	former	never	no	no	no	no	no	yes	79.375	Moderate_CVH	23702.25197	5925.562992
35457	2005-2006	1	54	23	<60	female	mexican american	never married	0.84	<=1	More than High school	17.71	<25	never	never	no	no	no	no	no	no	97.5	High_CVH	19406.36845	4851.592112
35464	2005-2006	2	56	28	<60	male	non-hispanic black	separated	0.56	<=1	Less than High school	23.87	<25	mild	now	NA	no	no	no	no	no	66.25	Moderate_CVH	26252.05871	6563.014677
35469	2005-2006	2	56	45	<60	male	non-hispanic white	never married	5	>1	More than High school	25.63	¡Ý25 to <30	moderate	now	NA	no	no	no	no	no	77.5	Moderate_CVH	70187.09973	17546.77493
35482	2005-2006	1	44	40	<60	male	non-hispanic white	never married	5	>1	More than High school	29.57	¡Ý25 to <30	mild	never	NA	no	yes	yes	yes	no	54.375	Moderate_CVH	75566.6868	18891.6717
35485	2005-2006	2	46	85	>=60	female	non-hispanic white	widowed	2.04	>1	Less than High school	26.17	¡Ý25 to <30	former	never	NA	yes	yes	yes	no	no	62.5	Moderate_CVH	33931.7282	8482.93205
35486	2005-2006	1	52	36	<60	male	non-hispanic black	married	2.03	>1	High school	25.28	¡Ý25 to <30	heavy	former	NA	no	yes	no	no	yes	56.875	Moderate_CVH	24946.7722	6236.693051
35488	2005-2006	1	48	43	<60	male	non-hispanic white	never married	2.96	>1	Less than High school	23.26	<25	heavy	now	NA	no	no	no	no	no	65	Moderate_CVH	100699.2877	25174.82193
35489	2005-2006	2	49	27	<60	male	mexican american	never married	0.76	<=1	Less than High school	25.02	¡Ý25 to <30	heavy	former	NA	no	no	no	no	no	67.5	Moderate_CVH	21192.16564	5298.041409
35490	2005-2006	1	48	35	<60	female	mexican american	married	5	>1	More than High school	24.61	<25	moderate	never	no	no	no	yes	yes	yes	91.25	High_CVH	22768.90544	5692.226361
35493	2005-2006	2	46	69	>=60	male	non-hispanic white	married	3.79	>1	More than High school	28.09	¡Ý25 to <30	mild	never	NA	no	yes	yes	no	no	87.5	High_CVH	67849.13312	16962.28328
35495	2005-2006	2	55	76	>=60	female	mexican american	widowed	1.07	>1	Less than High school	22.71	<25	never	never	no	no	yes	yes	no	no	65.625	Moderate_CVH	14082.74018	3520.685045
35497	2005-2006	2	44	24	<60	male	non-hispanic white	married	1.86	>1	Less than High school	26.53	¡Ý25 to <30	former	now	NA	no	yes	no	no	yes	55.625	Moderate_CVH	84166.83067	21041.70767
35500	2005-2006	2	46	39	<60	female	non-hispanic white	married	4.22	>1	High school	24.71	<25	former	now	no	no	yes	no	no	no	63.125	Moderate_CVH	100391.6729	25097.91823
35501	2005-2006	1	50	54	<60	female	non-hispanic white	married	5	>1	More than High school	33.85	>=30	never	never	no	no	yes	no	no	yes	68.75	Moderate_CVH	107317.6935	26829.42338
35504	2005-2006	2	45	22	<60	female	non-hispanic black	never married	2.12	>1	More than High school	19.42	<25	heavy	now	no	no	yes	no	no	no	63.75	Moderate_CVH	19369.46979	4842.367446
35505	2005-2006	1	46	30	<60	male	non-hispanic white	divorced	2.93	>1	More than High school	22.98	<25	heavy	now	NA	no	yes	yes	no	no	66.25	Moderate_CVH	86781.56859	21695.39215
35506	2005-2006	2	57	38	<60	male	mexican american	married	5	>1	High school	32.89	>=30	heavy	now	NA	no	yes	no	no	no	36.25	Low_CVH	27554.10512	6888.52628
35509	2005-2006	1	56	43	<60	male	mexican american	living with partner	4.28	>1	High school	33.99	>=30	heavy	former	NA	no	yes	no	no	yes	61.875	Moderate_CVH	22778.58563	5694.646408
35515	2005-2006	1	49	58	<60	male	non-hispanic black	married	3.9	>1	More than High school	28.14	¡Ý25 to <30	never	never	NA	yes	yes	yes	yes	no	62.5	Moderate_CVH	32455.94806	8113.987015
35521	2005-2006	1	49	25	<60	male	non-hispanic black	married	1.74	>1	High school	46.57	>=30	heavy	never	NA	no	yes	yes	no	yes	42.5	Low_CVH	32873.29521	8218.323803
35522	2005-2006	1	47	85	>=60	female	non-hispanic white	widowed	1.31	>1	More than High school	23.96	<25	never	never	NA	yes	yes	yes	no	no	54.375	Moderate_CVH	34717.34806	8679.337015
35528	2005-2006	1	49	71	>=60	male	non-hispanic white	never married	0.52	<=1	High school	24.54	<25	moderate	former	NA	no	yes	yes	yes	no	65.625	Moderate_CVH	20198.88594	5049.721486
35529	2005-2006	2	46	50	<60	male	non-hispanic white	married	5	>1	More than High school	29.27	¡Ý25 to <30	heavy	now	NA	no	yes	no	no	no	62.5	Moderate_CVH	91877.54102	22969.38526
35530	2005-2006	1	58	44	<60	female	others	married	2.21	>1	High school	24.41	<25	moderate	now	no	no	yes	no	no	no	47.5	Low_CVH	67139.41356	16784.85339
35531	2005-2006	1	50	40	<60	male	non-hispanic white	living with partner	1.31	>1	High school	31.22	>=30	heavy	never	NA	no	yes	no	no	yes	49.375	Low_CVH	40028.03855	10007.00964
35535	2005-2006	1	57	85	>=60	female	non-hispanic white	widowed	1.25	>1	More than High school	21.82	<25	never	never	NA	no	yes	yes	no	no	81.25	High_CVH	47657.87141	11914.46785
35537	2005-2006	2	55	53	<60	female	non-hispanic white	divorced	5	>1	More than High school	57.41	>=30	former	former	no	no	yes	yes	no	no	59.375	Moderate_CVH	124571.342	31142.8355
35541	2005-2006	1	57	25	<60	female	non-hispanic black	living with partner	1.78	>1	High school	26.07	¡Ý25 to <30	mild	never	no	no	yes	no	no	no	80.625	High_CVH	47944.82478	11986.20619
35543	2005-2006	2	52	54	<60	female	non-hispanic black	divorced	3.73	>1	More than High school	31.85	>=30	mild	never	no	no	no	no	no	yes	67.5	Moderate_CVH	25854.46747	6463.616868
35550	2005-2006	2	45	24	<60	male	mexican american	living with partner	0.75	<=1	High school	28.5	¡Ý25 to <30	moderate	former	NA	no	no	no	no	no	76.25	Moderate_CVH	14051.81217	3512.953043
35551	2005-2006	1	52	80	>=60	female	non-hispanic white	widowed	0.91	<=1	Less than High school	34.6	>=30	never	never	NA	yes	yes	yes	no	no	60	Moderate_CVH	30274.3733	7568.593325
35552	2005-2006	1	46	23	<60	female	non-hispanic white	married	1.09	>1	High school	19.58	<25	heavy	now	no	no	yes	yes	no	no	62.5	Moderate_CVH	64079.88479	16019.9712
35554	2005-2006	2	47	20	<60	male	non-hispanic white	never married	5	>1	More than High school	28.48	¡Ý25 to <30	heavy	never	NA	no	no	no	no	yes	82.5	High_CVH	85853.7939	21463.44847
35559	2005-2006	1	46	62	>=60	female	non-hispanic white	divorced	0.67	<=1	High school	30.95	>=30	former	never	NA	no	yes	no	yes	no	47.5	Low_CVH	45065.21084	11266.30271
35564	2005-2006	1	50	66	>=60	female	non-hispanic white	widowed	1.16	>1	Less than High school	33.15	>=30	never	now	NA	no	yes	no	no	no	38.125	Low_CVH	72265.32228	18066.33057
35567	2005-2006	2	50	47	<60	male	non-hispanic white	divorced	2.65	>1	More than High school	30.9	>=30	former	now	NA	no	yes	yes	no	no	48.125	Low_CVH	91782.17183	22945.54296
35569	2005-2006	1	55	85	>=60	male	non-hispanic white	married	3.9	>1	High school	22.59	<25	mild	never	NA	yes	yes	yes	no	no	84.375	High_CVH	23080.08636	5770.02159
35571	2005-2006	2	46	22	<60	female	non-hispanic white	never married	4.75	>1	More than High school	19.99	<25	former	now	no	no	no	no	no	yes	67.5	Moderate_CVH	52679.32444	13169.83111
35572	2005-2006	1	58	40	<60	male	non-hispanic white	married	5	>1	High school	24.95	<25	mild	never	NA	no	no	no	no	no	85	High_CVH	74595.22292	18648.80573
35573	2005-2006	1	56	63	>=60	female	mexican american	widowed	0.94	<=1	Less than High school	27.15	¡Ý25 to <30	never	never	NA	no	yes	no	no	no	79.375	Moderate_CVH	7035.661195	1758.915299
35575	2005-2006	1	50	33	<60	female	mexican american	living with partner	0.57	<=1	Less than High school	45.63	>=30	never	never	no	no	yes	no	no	no	50	Moderate_CVH	29064.25726	7266.064316
35577	2005-2006	2	55	38	<60	female	non-hispanic white	divorced	4.17	>1	High school	21.83	<25	moderate	now	no	no	no	no	no	no	61.875	Moderate_CVH	123455.5357	30863.88392
35578	2005-2006	1	46	68	>=60	male	non-hispanic white	married	2.5	>1	More than High school	32.32	>=30	moderate	former	NA	yes	yes	yes	no	no	68.125	Moderate_CVH	72125.64428	18031.41107
35580	2005-2006	1	54	44	<60	female	non-hispanic white	divorced	3.13	>1	More than High school	21.67	<25	moderate	never	no	no	no	no	no	no	97.5	High_CVH	100648.7491	25162.18727
35586	2005-2006	1	58	67	>=60	female	mexican american	married	0.82	<=1	Less than High school	24.19	<25	former	never	NA	no	yes	no	yes	yes	71.25	Moderate_CVH	5516.686737	1379.171684
35588	2005-2006	1	57	67	>=60	female	mexican american	married	0.75	<=1	High school	29.2	¡Ý25 to <30	never	former	NA	no	yes	no	yes	yes	56.875	Moderate_CVH	8836.115599	2209.0289
35593	2005-2006	2	48	39	<60	male	others	married	1.2	>1	More than High school	23.42	<25	heavy	never	NA	no	yes	yes	no	yes	73.75	Moderate_CVH	40378.30227	10094.57557
35594	2005-2006	2	58	49	<60	female	mexican american	divorced	5	>1	More than High school	22.09	<25	mild	former	no	no	yes	no	no	no	73.125	Moderate_CVH	20652.25567	5163.063916
35604	2005-2006	2	44	25	<60	female	non-hispanic white	living with partner	1.63	>1	High school	36.29	>=30	moderate	never	no	no	yes	no	no	no	66.875	Moderate_CVH	67797.88823	16949.47206
35607	2005-2006	2	44	48	<60	male	non-hispanic white	married	4.22	>1	More than High school	38.99	>=30	mild	never	NA	no	yes	no	no	yes	66.875	Moderate_CVH	87154.15023	21788.53756
35608	2005-2006	2	45	58	<60	male	non-hispanic black	never married	3.85	>1	Less than High school	37	>=30	former	never	NA	yes	yes	yes	yes	no	45	Low_CVH	17247.57972	4311.894929
35609	2005-2006	2	49	64	>=60	female	non-hispanic white	married	3.03	>1	More than High school	32.07	>=30	former	former	NA	no	yes	yes	no	no	35.625	Low_CVH	65448.95774	16362.23943
35614	2005-2006	1	45	73	>=60	male	non-hispanic white	married	1.79	>1	High school	23.39	<25	mild	never	NA	yes	yes	yes	yes	no	73.75	Moderate_CVH	45879.03351	11469.75838
35617	2005-2006	1	57	81	>=60	female	mexican american	divorced	1.46	>1	High school	32.26	>=30	former	former	NA	no	yes	yes	no	no	63.75	Moderate_CVH	11266.19214	2816.548036
35619	2005-2006	2	46	72	>=60	male	non-hispanic white	married	0.98	<=1	Less than High school	28.53	¡Ý25 to <30	mild	never	NA	no	no	yes	no	no	73.75	Moderate_CVH	18440.907	4610.226749
35620	2005-2006	1	55	83	>=60	female	non-hispanic white	widowed	3.13	>1	More than High school	27.73	¡Ý25 to <30	moderate	former	NA	no	yes	no	yes	no	76.25	Moderate_CVH	31304.07031	7826.017577
35624	2005-2006	1	55	62	>=60	female	non-hispanic white	widowed	1.04	>1	More than High school	18.73	<25	heavy	now	NA	no	yes	no	no	no	69.375	Moderate_CVH	41469.73036	10367.43259
35625	2005-2006	1	44	63	>=60	female	non-hispanic white	married	5	>1	High school	23.05	<25	moderate	never	NA	no	yes	yes	no	no	80	High_CVH	54376.27033	13594.06758
35632	2005-2006	1	51	41	<60	male	non-hispanic black	married	5	>1	More than High school	31.88	>=30	mild	never	NA	no	yes	no	no	no	53.75	Moderate_CVH	21367.26979	5341.817448
35633	2005-2006	1	46	58	<60	female	non-hispanic white	never married	0.33	<=1	More than High school	20.62	<25	former	former	no	yes	yes	no	no	no	82.5	High_CVH	53411.32923	13352.83231
35646	2005-2006	1	50	46	<60	male	non-hispanic white	married	3.63	>1	More than High school	26.36	¡Ý25 to <30	mild	never	NA	no	yes	no	no	no	68.125	Moderate_CVH	102931.2552	25732.8138
35651	2005-2006	1	47	31	<60	male	non-hispanic white	married	3.9	>1	More than High school	31.12	>=30	mild	never	NA	no	yes	no	no	no	57.5	Moderate_CVH	78792.21221	19698.05305
35652	2005-2006	1	57	65	>=60	male	mexican american	married	0.78	<=1	Less than High school	35.48	>=30	former	former	NA	no	yes	yes	yes	no	61.25	Moderate_CVH	10769.28481	2692.321202
35654	2005-2006	2	55	56	<60	female	mexican american	married	2.35	>1	Less than High school	30.6	>=30	never	never	no	no	yes	no	yes	yes	63.75	Moderate_CVH	23796.90074	5949.225184
35655	2005-2006	2	44	42	<60	male	non-hispanic white	widowed	1.9	>1	Less than High school	30.25	>=30	moderate	now	NA	no	yes	no	no	yes	68.125	Moderate_CVH	36460.2934	9115.07335
35659	2005-2006	2	45	53	<60	female	non-hispanic black	separated	5	>1	High school	32.28	>=30	heavy	former	no	no	yes	yes	no	yes	52.5	Moderate_CVH	19365.84957	4841.462391
35673	2005-2006	1	54	71	>=60	male	non-hispanic white	married	2.34	>1	More than High school	28.36	¡Ý25 to <30	never	never	NA	yes	yes	yes	no	no	74.375	Moderate_CVH	43142.50442	10785.62611
35675	2005-2006	2	50	70	>=60	female	non-hispanic white	married	1.21	>1	High school	29.52	¡Ý25 to <30	former	never	NA	no	yes	yes	yes	no	69.375	Moderate_CVH	39386.3121	9846.578025
35676	2005-2006	2	47	21	<60	male	non-hispanic white	never married	1.29	>1	More than High school	24.89	<25	heavy	never	NA	no	yes	no	no	no	80.625	High_CVH	49581.82514	12395.45629
35684	2005-2006	1	55	42	<60	female	non-hispanic white	married	5	>1	Less than High school	33.67	>=30	heavy	former	no	no	yes	yes	no	yes	61.25	Moderate_CVH	93324.42374	23331.10594
35685	2005-2006	1	45	51	<60	male	non-hispanic black	married	1.72	>1	More than High school	23.99	<25	moderate	now	NA	no	yes	no	no	no	51.25	Moderate_CVH	25457.27491	6364.318727
35686	2005-2006	2	49	54	<60	female	non-hispanic white	divorced	0.46	<=1	High school	35.12	>=30	former	now	no	yes	yes	yes	yes	yes	24.375	Low_CVH	45687.93025	11421.98256
35687	2005-2006	2	50	70	>=60	female	non-hispanic white	married	5	>1	More than High school	24.2	<25	mild	former	NA	yes	yes	yes	no	no	85.625	High_CVH	51249.51131	12812.37783
35689	2005-2006	2	46	71	>=60	female	non-hispanic white	married	3.18	>1	Less than High school	26.49	¡Ý25 to <30	mild	never	NA	no	yes	yes	no	no	76.875	Moderate_CVH	56065.16645	14016.29161
35690	2005-2006	2	47	35	<60	female	non-hispanic white	living with partner	5	>1	More than High school	21.97	<25	moderate	never	no	no	no	no	no	no	92.5	High_CVH	110271.5328	27567.88319
35691	2005-2006	1	48	46	<60	male	non-hispanic black	living with partner	1.77	>1	Less than High school	22.1	<25	mild	now	NA	no	yes	yes	no	yes	61.875	Moderate_CVH	23957.78179	5989.445448
35692	2005-2006	2	44	23	<60	female	non-hispanic white	married	3.79	>1	More than High school	20.35	<25	moderate	never	no	no	yes	no	no	no	80.625	High_CVH	66369.93284	16592.48321
35696	2005-2006	1	55	51	<60	female	mexican american	married	5	>1	More than High school	22.25	<25	heavy	never	no	no	yes	yes	no	no	77.5	Moderate_CVH	18498.12096	4624.530241
35701	2005-2006	1	56	40	<60	male	mexican american	married	3.12	>1	Less than High school	30.75	>=30	mild	former	NA	no	yes	yes	no	no	73.75	Moderate_CVH	23468.43125	5867.107813
35703	2005-2006	1	47	20	<60	male	non-hispanic white	never married	2.62	>1	More than High school	27.14	¡Ý25 to <30	heavy	now	NA	no	no	no	no	yes	56.25	Moderate_CVH	88056.71565	22014.17891
35704	2005-2006	1	56	29	<60	female	non-hispanic black	married	2.08	>1	More than High school	30.24	>=30	moderate	never	no	no	yes	no	no	yes	65.625	Moderate_CVH	29707.18889	7426.797223
35708	2005-2006	2	57	66	>=60	female	mexican american	divorced	2.04	>1	High school	30.16	>=30	former	never	NA	no	yes	yes	no	no	60	Moderate_CVH	7008.660148	1752.165037
35709	2005-2006	1	45	45	<60	female	non-hispanic white	married	3.1	>1	High school	31.92	>=30	mild	now	no	no	yes	no	no	no	56.875	Moderate_CVH	92950.24721	23237.5618
35713	2005-2006	1	54	28	<60	male	non-hispanic white	never married	3.43	>1	High school	20.7	<25	moderate	never	NA	no	yes	no	no	yes	79.375	Moderate_CVH	92655.03922	23163.75981
35715	2005-2006	1	53	41	<60	male	mexican american	married	3.1	>1	More than High school	29.19	¡Ý25 to <30	heavy	former	NA	no	yes	no	no	yes	63.75	Moderate_CVH	20634.1126	5158.52815
35718	2005-2006	1	52	77	>=60	female	non-hispanic white	married	1.87	>1	High school	28.44	¡Ý25 to <30	never	never	NA	yes	yes	yes	no	no	61.25	Moderate_CVH	77774.61815	19443.65454
35719	2005-2006	1	52	48	<60	male	non-hispanic black	married	5	>1	High school	24.49	<25	mild	former	NA	no	no	no	no	yes	79.375	Moderate_CVH	33724.82282	8431.205705
35722	2005-2006	2	47	40	<60	female	non-hispanic white	living with partner	0	<=1	High school	25.6	¡Ý25 to <30	mild	now	no	yes	yes	yes	no	no	32.5	Low_CVH	113211.694	28302.92351
35724	2005-2006	1	47	70	>=60	female	non-hispanic white	widowed	5	>1	More than High school	30.81	>=30	moderate	former	NA	no	no	yes	yes	no	58.125	Moderate_CVH	57853.97421	14463.49355
35725	2005-2006	2	51	36	<60	female	non-hispanic black	living with partner	1.24	>1	High school	22.96	<25	heavy	now	no	no	no	no	no	no	72.5	Moderate_CVH	34583.12191	8645.780478
35729	2005-2006	1	57	41	<60	female	non-hispanic white	never married	1.66	>1	More than High school	21.79	<25	mild	now	no	no	yes	no	no	no	61.25	Moderate_CVH	125339.0274	31334.75685
35737	2005-2006	1	47	77	>=60	female	non-hispanic white	divorced	3.45	>1	More than High school	29.63	¡Ý25 to <30	heavy	now	NA	no	yes	yes	no	no	52.5	Moderate_CVH	57853.97421	14463.49355
35741	2005-2006	1	44	30	<60	male	non-hispanic white	never married	3.73	>1	High school	40.76	>=30	former	now	NA	no	no	yes	no	yes	39.375	Low_CVH	62579.32356	15644.83089
35745	2005-2006	1	49	66	>=60	male	non-hispanic black	married	3.11	>1	Less than High school	18.59	<25	former	now	NA	no	no	yes	no	no	55.625	Moderate_CVH	7965.050797	1991.262699
35751	2005-2006	1	55	58	<60	female	non-hispanic white	married	4.68	>1	High school	21.53	<25	moderate	never	no	no	yes	no	no	no	64.375	Moderate_CVH	92752.82368	23188.20592
35755	2005-2006	1	50	22	<60	female	non-hispanic black	never married	0.88	<=1	Less than High school	28.16	¡Ý25 to <30	former	now	no	no	yes	no	no	no	54.375	Moderate_CVH	47482.01171	11870.50293
35756	2005-2006	2	44	80	>=60	female	non-hispanic white	widowed	1.16	>1	High school	25.7	¡Ý25 to <30	never	former	NA	yes	yes	yes	no	no	58.125	Moderate_CVH	30079.11472	7519.778679
35760	2005-2006	1	52	20	<60	male	non-hispanic black	never married	2.09	>1	More than High school	36.4	>=30	never	never	NA	no	no	no	no	yes	59.375	Moderate_CVH	24771.30761	6192.826902
35763	2005-2006	2	52	46	<60	male	non-hispanic white	married	5	>1	More than High school	28.93	¡Ý25 to <30	heavy	former	NA	no	no	no	no	yes	74.375	Moderate_CVH	74764.36844	18691.09211
35765	2005-2006	1	58	23	<60	female	non-hispanic white	separated	4.08	>1	More than High school	22.66	<25	heavy	now	no	no	no	no	no	no	78.125	Moderate_CVH	75045.11293	18761.27823
35770	2005-2006	1	44	43	<60	female	non-hispanic black	never married	0.93	<=1	More than High school	27.5	¡Ý25 to <30	moderate	now	no	no	yes	yes	no	yes	67.5	Moderate_CVH	24099.64171	6024.910428
35775	2005-2006	2	57	42	<60	female	mexican american	married	3.85	>1	More than High school	31.77	>=30	mild	former	no	no	yes	no	no	no	76.875	Moderate_CVH	18021.00447	4505.251118
35778	2005-2006	1	46	47	<60	female	non-hispanic white	married	5	>1	High school	21.25	<25	mild	former	no	no	yes	no	no	no	62.5	Moderate_CVH	109564.7801	27391.19503
35781	2005-2006	1	54	50	<60	female	non-hispanic white	married	5	>1	High school	24.77	<25	mild	never	no	no	yes	no	no	yes	73.75	Moderate_CVH	99699.25768	24924.81442
35783	2005-2006	2	48	80	>=60	male	non-hispanic white	widowed	5	>1	More than High school	23.18	<25	never	never	NA	yes	yes	no	yes	no	89.375	High_CVH	24393.12248	6098.280621
35784	2005-2006	2	53	78	>=60	female	mexican american	widowed	0.61	<=1	Less than High school	33.42	>=30	mild	former	NA	no	yes	no	yes	no	50	Moderate_CVH	23913.89162	5978.472905
35785	2005-2006	2	57	49	<60	male	mexican american	married	0.51	<=1	Less than High school	23.7	<25	heavy	former	NA	no	no	no	yes	no	71.25	Moderate_CVH	19974.87432	4993.71858
35788	2005-2006	1	47	72	>=60	male	non-hispanic white	married	5	>1	More than High school	28.88	¡Ý25 to <30	mild	never	NA	no	no	yes	no	no	68.125	Moderate_CVH	42640.64255	10660.16064
35789	2005-2006	2	54	21	<60	male	mexican american	living with partner	3.06	>1	High school	33.07	>=30	moderate	former	NA	no	yes	no	yes	yes	62.5	Moderate_CVH	21888.2099	5472.052476
35790	2005-2006	1	51	51	<60	male	non-hispanic black	married	3.87	>1	High school	40.64	>=30	heavy	never	NA	no	yes	no	no	yes	53.125	Moderate_CVH	21367.26979	5341.817448
35793	2005-2006	1	50	43	<60	male	non-hispanic white	married	4.55	>1	More than High school	26.74	¡Ý25 to <30	mild	former	NA	no	yes	yes	no	yes	60	Moderate_CVH	102931.2552	25732.8138
35798	2005-2006	2	46	65	>=60	male	non-hispanic white	married	0.23	<=1	High school	26.08	¡Ý25 to <30	mild	former	NA	yes	yes	yes	no	yes	55.625	Moderate_CVH	71833.81309	17958.45327
35802	2005-2006	2	53	76	>=60	male	non-hispanic white	married	2.5	>1	High school	28.26	¡Ý25 to <30	mild	former	NA	no	yes	yes	no	yes	65.625	Moderate_CVH	51573.16108	12893.29027
35805	2005-2006	2	51	45	<60	male	non-hispanic black	living with partner	5	>1	More than High school	36.31	>=30	heavy	now	NA	no	yes	yes	no	no	32.5	Low_CVH	24218.64308	6054.660769
35808	2005-2006	1	51	50	<60	female	non-hispanic white	married	5	>1	More than High school	21.57	<25	moderate	never	no	no	no	no	no	no	85	High_CVH	77797.88184	19449.47046
35809	2005-2006	2	58	74	>=60	male	non-hispanic black	widowed	1.81	>1	Less than High school	28.08	¡Ý25 to <30	former	former	NA	yes	yes	yes	no	yes	82.5	High_CVH	12478.59146	3119.647866
35818	2005-2006	2	44	85	>=60	male	non-hispanic white	widowed	1.28	>1	High school	30.51	>=30	former	former	NA	yes	yes	yes	yes	no	35	Low_CVH	21315.10071	5328.775177
35821	2005-2006	1	48	22	<60	female	others	never married	1.86	>1	High school	29.58	¡Ý25 to <30	heavy	never	no	no	yes	no	no	no	83.75	High_CVH	66161.14153	16540.28538
35822	2005-2006	1	53	42	<60	male	non-hispanic white	married	2.2	>1	More than High school	34.84	>=30	mild	former	NA	no	yes	no	no	yes	54.375	Moderate_CVH	94295.20747	23573.80187
35826	2005-2006	1	55	72	>=60	male	mexican american	married	2.96	>1	Less than High school	29.46	¡Ý25 to <30	former	former	NA	no	yes	yes	yes	no	63.125	Moderate_CVH	5883.339374	1470.834844
35827	2005-2006	2	44	53	<60	male	non-hispanic black	never married	1.53	>1	Less than High school	17.1	<25	former	former	NA	no	yes	no	no	no	63.75	Moderate_CVH	25584.42697	6396.106742
35829	2005-2006	2	47	30	<60	male	non-hispanic white	never married	0.56	<=1	More than High school	63.87	>=30	heavy	never	NA	yes	yes	no	no	yes	46.875	Low_CVH	46635.15302	11658.78826
35834	2005-2006	2	49	28	<60	male	mexican american	living with partner	0.63	<=1	Less than High school	27.66	¡Ý25 to <30	heavy	now	NA	no	no	no	no	no	55.625	Moderate_CVH	21192.16564	5298.041409
35838	2005-2006	2	50	43	<60	male	non-hispanic white	living with partner	3.25	>1	Less than High school	32.8	>=30	heavy	now	NA	no	yes	no	no	no	43.125	Low_CVH	36460.2934	9115.07335
35846	2005-2006	1	53	39	<60	male	non-hispanic white	divorced	5	>1	High school	24.38	<25	mild	never	NA	no	no	no	no	no	86.875	High_CVH	81482.31002	20370.57751
35851	2005-2006	1	44	27	<60	male	non-hispanic black	never married	4.36	>1	More than High school	21.49	<25	moderate	never	NA	no	no	no	no	no	86.25	High_CVH	21227.82624	5306.956559
35856	2005-2006	2	52	42	<60	male	others	married	5	>1	More than High school	30.92	>=30	mild	now	NA	no	yes	yes	no	yes	41.25	Low_CVH	74515.46043	18628.86511
35858	2005-2006	2	47	72	>=60	male	non-hispanic white	married	3.41	>1	High school	28.67	¡Ý25 to <30	mild	former	NA	no	yes	yes	no	no	66.875	Moderate_CVH	48297.54187	12074.38547
35863	2005-2006	1	46	56	<60	male	non-hispanic white	married	3.74	>1	More than High school	33.18	>=30	mild	never	NA	no	no	yes	no	no	64.375	Moderate_CVH	97668.55577	24417.13894
35867	2005-2006	2	56	66	>=60	female	non-hispanic white	married	4.09	>1	High school	26.39	¡Ý25 to <30	moderate	former	NA	no	no	no	no	no	71.875	Moderate_CVH	70945.574	17736.3935
35874	2005-2006	1	47	51	<60	male	non-hispanic white	married	2.18	>1	High school	26.78	¡Ý25 to <30	moderate	never	NA	no	no	yes	yes	no	56.25	Moderate_CVH	88381.68649	22095.42162
35880	2005-2006	2	54	51	<60	female	non-hispanic white	married	0.94	<=1	More than High school	34.9	>=30	moderate	now	no	no	yes	yes	no	yes	33.125	Low_CVH	47528.23416	11882.05854
35881	2005-2006	1	55	24	<60	female	mexican american	married	1.37	>1	High school	22.14	<25	never	former	no	no	yes	no	no	no	86.25	High_CVH	16557.14802	4139.287005
35882	2005-2006	1	52	76	>=60	female	non-hispanic black	separated	0.7	<=1	Less than High school	20.31	<25	heavy	now	NA	no	no	yes	yes	no	55	Moderate_CVH	19728.58044	4932.145111
35884	2005-2006	2	50	60	>=60	male	non-hispanic white	married	1.89	>1	Less than High school	42.46	>=30	former	former	NA	yes	yes	yes	yes	yes	28.75	Low_CVH	31580.13819	7895.034547
35887	2005-2006	1	57	73	>=60	male	non-hispanic white	married	5	>1	More than High school	27.58	¡Ý25 to <30	never	never	NA	yes	yes	no	no	no	76.25	Moderate_CVH	56625.69301	14156.42325
35896	2005-2006	2	46	34	<60	female	non-hispanic white	married	1.98	>1	Less than High school	38.18	>=30	heavy	former	no	no	yes	no	yes	no	62.5	Moderate_CVH	100391.6729	25097.91823
35897	2005-2006	2	50	41	<60	male	non-hispanic white	married	3.75	>1	High school	38.86	>=30	former	former	NA	no	yes	yes	no	no	59.375	Moderate_CVH	90762.44874	22690.61219
35902	2005-2006	1	57	50	<60	female	mexican american	married	3.41	>1	Less than High school	38.1	>=30	never	never	no	no	yes	yes	no	yes	51.875	Moderate_CVH	32327.79538	8081.948845
35907	2005-2006	2	50	85	>=60	male	non-hispanic white	separated	4.08	>1	More than High school	20.89	<25	mild	never	NA	yes	no	no	no	no	60.625	Moderate_CVH	22608.46567	5652.116416
35908	2005-2006	2	50	72	>=60	male	non-hispanic white	married	3.79	>1	More than High school	29.65	¡Ý25 to <30	mild	former	NA	no	no	yes	no	yes	61.875	Moderate_CVH	41181.7806	10295.44515
35915	2005-2006	2	56	30	<60	male	non-hispanic black	married	0.56	<=1	Less than High school	31.29	>=30	heavy	never	NA	no	no	yes	no	no	67.5	Moderate_CVH	26438.01202	6609.503006
35927	2005-2006	2	47	50	<60	female	non-hispanic white	married	5	>1	High school	28.8	¡Ý25 to <30	mild	never	no	no	yes	no	no	yes	76.25	Moderate_CVH	111268.1804	27817.04511
35928	2005-2006	1	44	62	>=60	female	non-hispanic white	married	5	>1	More than High school	26.12	¡Ý25 to <30	moderate	former	NA	no	no	no	no	no	88.125	High_CVH	54376.27033	13594.06758
35935	2005-2006	2	44	21	<60	female	others	never married	4.5	>1	Less than High school	31.06	>=30	mild	never	no	no	no	no	no	no	63.125	Moderate_CVH	24510.93688	6127.73422
35936	2005-2006	2	45	62	>=60	male	non-hispanic black	divorced	3.2	>1	High school	24.11	<25	former	now	NA	no	yes	yes	no	no	55	Moderate_CVH	6754.159986	1688.539997
35937	2005-2006	2	49	54	<60	female	others	married	1.14	>1	Less than High school	29.52	¡Ý25 to <30	former	never	no	no	yes	yes	yes	no	70	Moderate_CVH	78971.03235	19742.75809
35941	2005-2006	1	49	51	<60	female	non-hispanic white	married	2.98	>1	High school	41.75	>=30	heavy	former	no	no	no	yes	no	yes	55	Moderate_CVH	116640.874	29160.2185
35942	2005-2006	2	48	25	<60	male	non-hispanic white	living with partner	2.65	>1	More than High school	21.65	<25	moderate	former	NA	no	no	no	no	no	86.875	High_CVH	90841.26215	22710.31554
35947	2005-2006	1	53	60	>=60	female	mexican american	married	0.39	<=1	Less than High school	28.65	¡Ý25 to <30	mild	never	NA	no	yes	no	no	no	73.75	Moderate_CVH	5572.357517	1393.089379
35956	2005-2006	1	51	37	<60	female	non-hispanic black	divorced	3.11	>1	Less than High school	38.81	>=30	mild	never	no	no	yes	no	no	no	62.5	Moderate_CVH	26367.60997	6591.902493
35957	2005-2006	2	54	59	<60	female	non-hispanic white	divorced	1.33	>1	Less than High school	33.1	>=30	former	now	no	no	yes	yes	no	yes	44.375	Low_CVH	45701.10803	11425.27701
35958	2005-2006	2	44	63	>=60	male	non-hispanic white	married	4.17	>1	More than High school	31.1	>=30	mild	now	NA	no	yes	no	no	no	53.125	Moderate_CVH	60660.06782	15165.01695
35959	2005-2006	2	52	43	<60	female	others	married	5	>1	More than High school	27.27	¡Ý25 to <30	moderate	now	no	no	yes	no	no	no	53.75	Moderate_CVH	69748.98082	17437.2452
35960	2005-2006	2	44	22	<60	female	non-hispanic white	married	1.86	>1	High school	33.14	>=30	moderate	now	no	no	no	no	no	no	55	Moderate_CVH	65632.54614	16408.13654
35961	2005-2006	1	49	66	>=60	male	non-hispanic white	widowed	4.39	>1	High school	25.85	¡Ý25 to <30	mild	never	NA	no	yes	yes	no	yes	58.75	Moderate_CVH	78681.75885	19670.43971
35972	2005-2006	1	45	61	>=60	male	non-hispanic white	married	1.95	>1	More than High school	31.78	>=30	moderate	former	NA	no	yes	yes	yes	yes	47.5	Low_CVH	61321.34929	15330.33732
35976	2005-2006	2	54	59	<60	female	non-hispanic white	married	5	>1	High school	27.29	¡Ý25 to <30	moderate	never	no	no	yes	yes	no	yes	61.25	Moderate_CVH	97223.07812	24305.76953
35977	2005-2006	2	47	66	>=60	male	non-hispanic white	married	4.82	>1	High school	29.21	¡Ý25 to <30	mild	former	NA	no	yes	yes	no	no	80	High_CVH	73171.92053	18292.98013
35980	2005-2006	2	49	54	<60	female	non-hispanic white	divorced	5	>1	More than High school	22.48	<25	mild	never	no	no	yes	yes	no	yes	74.375	Moderate_CVH	93147.43328	23286.85832
35982	2005-2006	2	49	59	<60	female	non-hispanic white	divorced	5	>1	More than High school	27.03	¡Ý25 to <30	moderate	never	no	no	yes	yes	no	yes	62.5	Moderate_CVH	93147.43328	23286.85832
35983	2005-2006	1	44	67	>=60	female	non-hispanic white	married	5	>1	More than High school	23.38	<25	mild	never	NA	no	yes	yes	no	no	77.5	Moderate_CVH	54376.27033	13594.06758
35989	2005-2006	2	55	30	<60	male	non-hispanic white	married	2.31	>1	High school	32.88	>=30	heavy	never	NA	no	yes	yes	no	yes	51.875	Moderate_CVH	98945.16223	24736.29056
35999	2005-2006	2	46	69	>=60	female	non-hispanic white	married	2.27	>1	Less than High school	23.76	<25	moderate	now	NA	no	yes	yes	no	no	58.125	Moderate_CVH	72450.2002	18112.55005
36002	2005-2006	1	50	33	<60	male	non-hispanic white	married	2.21	>1	High school	30.83	>=30	former	now	NA	no	yes	no	no	no	53.75	Moderate_CVH	85240.84613	21310.21153
36004	2005-2006	1	57	40	<60	female	mexican american	married	3.98	>1	More than High school	22.75	<25	mild	never	no	no	yes	no	no	no	86.25	High_CVH	22680.89808	5670.224519
36005	2005-2006	2	56	20	<60	male	non-hispanic white	never married	1.02	>1	More than High school	23.31	<25	heavy	never	NA	no	yes	no	no	no	71.875	Moderate_CVH	67555.68755	16888.92189
36006	2005-2006	1	46	25	<60	female	non-hispanic white	never married	2.94	>1	More than High school	26.74	¡Ý25 to <30	former	never	no	no	no	no	no	no	88.75	High_CVH	78037.98853	19509.49713
36007	2005-2006	2	44	45	<60	female	non-hispanic white	divorced	5	>1	More than High school	25.14	¡Ý25 to <30	moderate	former	no	no	yes	no	no	no	70	Moderate_CVH	91123.84396	22780.96099
36011	2005-2006	2	58	43	<60	female	non-hispanic black	divorced	2.54	>1	More than High school	27.28	¡Ý25 to <30	heavy	never	no	no	no	no	no	no	83.75	High_CVH	27250.08159	6812.520397
36014	2005-2006	2	52	49	<60	male	others	married	3.5	>1	Less than High school	25.35	¡Ý25 to <30	moderate	former	NA	no	yes	no	no	no	66.25	Moderate_CVH	32814.32112	8203.58028
36015	2005-2006	1	56	22	<60	female	non-hispanic white	never married	2.72	>1	More than High school	22.88	<25	moderate	never	no	no	yes	no	no	yes	80	High_CVH	81796.5502	20449.13755
36018	2005-2006	1	57	27	<60	female	mexican american	never married	1.31	>1	More than High school	22.71	<25	heavy	now	no	no	no	no	no	no	58.75	Moderate_CVH	30208.71307	7552.178268
36024	2005-2006	1	46	50	<60	female	non-hispanic white	divorced	5	>1	More than High school	34.34	>=30	former	never	no	no	yes	no	no	no	64.375	Moderate_CVH	53411.32923	13352.83231
36036	2005-2006	1	55	55	<60	female	mexican american	never married	1.24	>1	Less than High school	31.45	>=30	former	never	no	no	yes	yes	no	no	54.375	Moderate_CVH	19256.39883	4814.099706
36038	2005-2006	2	52	55	<60	male	non-hispanic white	never married	5	>1	More than High school	43.23	>=30	mild	never	NA	no	yes	yes	no	no	52.5	Moderate_CVH	69682.29123	17420.57281
36040	2005-2006	2	53	28	<60	female	mexican american	never married	1.07	>1	More than High school	28.78	¡Ý25 to <30	never	never	no	no	yes	no	no	no	86.875	High_CVH	20264.99534	5066.248835
36045	2005-2006	1	45	20	<60	female	non-hispanic white	never married	5	>1	More than High school	25.86	¡Ý25 to <30	heavy	now	no	no	no	no	no	no	72.5	Moderate_CVH	66948.02506	16737.00627
36047	2005-2006	2	53	47	<60	male	mexican american	married	0.6	<=1	Less than High school	26.56	¡Ý25 to <30	mild	never	NA	no	no	no	no	no	83.75	High_CVH	23668.68993	5917.172482
36048	2005-2006	2	49	82	>=60	male	non-hispanic white	married	5	>1	More than High school	25.13	¡Ý25 to <30	moderate	former	NA	no	no	no	no	no	76.25	Moderate_CVH	22903.92021	5725.980053
36050	2005-2006	1	53	31	<60	male	non-hispanic white	married	5	>1	More than High school	28.88	¡Ý25 to <30	mild	now	NA	no	yes	yes	yes	no	46.875	Low_CVH	81482.31002	20370.57751
36058	2005-2006	2	50	69	>=60	female	non-hispanic black	widowed	1.2	>1	Less than High school	41.61	>=30	former	never	NA	no	yes	yes	no	no	38.75	Low_CVH	14854.51811	3713.629528
36059	2005-2006	1	55	37	<60	male	mexican american	married	1.24	>1	High school	32.37	>=30	heavy	never	NA	no	yes	no	no	yes	57.5	Moderate_CVH	25821.20824	6455.302059
36061	2005-2006	1	54	22	<60	female	others	never married	4.42	>1	More than High school	18.1	<25	never	never	no	no	no	no	no	no	82.5	High_CVH	64683.69797	16170.92449
36062	2005-2006	1	51	27	<60	female	non-hispanic black	never married	4.7	>1	More than High school	27.51	¡Ý25 to <30	moderate	never	no	no	no	no	no	no	81.25	High_CVH	23954.18242	5988.545604
36065	2005-2006	2	47	55	<60	female	non-hispanic white	married	5	>1	More than High school	23.07	<25	former	never	no	no	yes	no	no	no	73.75	Moderate_CVH	112518.287	28129.57175
36066	2005-2006	2	44	84	>=60	male	non-hispanic white	married	1.21	>1	More than High school	23.24	<25	former	never	NA	no	yes	yes	no	no	68.75	Moderate_CVH	10235.83592	2558.95898
36069	2005-2006	1	52	40	<60	female	non-hispanic black	married	3.62	>1	More than High school	19.14	<25	mild	never	no	no	no	no	no	no	85	High_CVH	28122.50447	7030.626117
36070	2005-2006	2	48	42	<60	male	non-hispanic black	living with partner	0.23	<=1	Less than High school	33.07	>=30	former	now	NA	no	yes	no	no	yes	40.625	Low_CVH	26985.18981	6746.297452
36074	2005-2006	1	55	70	>=60	male	others	married	3.7	>1	More than High school	24.2	<25	mild	never	NA	no	yes	no	no	no	78.75	Moderate_CVH	41611.46182	10402.86545
36076	2005-2006	1	50	37	<60	female	non-hispanic white	married	5	>1	More than High school	16.71	<25	heavy	never	no	no	no	no	no	no	90	High_CVH	106002.3457	26500.58641
36081	2005-2006	1	55	59	<60	female	non-hispanic white	divorced	2.09	>1	More than High school	26.89	¡Ý25 to <30	heavy	now	no	yes	yes	yes	no	no	33.75	Low_CVH	92752.82368	23188.20592
36085	2005-2006	2	56	62	>=60	female	non-hispanic black	widowed	5	>1	Less than High school	32.88	>=30	moderate	never	NA	yes	yes	yes	yes	no	50	Moderate_CVH	12038.29304	3009.57326
36087	2005-2006	2	44	54	<60	male	non-hispanic white	married	2.12	>1	Less than High school	31.56	>=30	heavy	now	NA	no	yes	no	no	yes	49.375	Low_CVH	82142.50666	20535.62667
36090	2005-2006	2	55	30	<60	female	mexican american	living with partner	0.7	<=1	Less than High school	31.47	>=30	former	never	no	no	yes	yes	no	yes	58.75	Moderate_CVH	27123.61235	6780.903087
36093	2005-2006	1	50	31	<60	male	non-hispanic white	married	3.42	>1	More than High school	29.91	¡Ý25 to <30	never	never	NA	no	yes	no	no	no	80	High_CVH	85240.84613	21310.21153
36095	2005-2006	1	54	24	<60	female	non-hispanic white	never married	3.03	>1	More than High school	23.53	<25	never	never	no	no	yes	no	no	no	66.25	Moderate_CVH	72251.57569	18062.89392
36100	2005-2006	2	47	80	>=60	female	non-hispanic white	widowed	0.75	<=1	High school	29.6	¡Ý25 to <30	mild	never	NA	yes	yes	no	no	no	58.125	Moderate_CVH	31017.35813	7754.339531
36101	2005-2006	2	46	43	<60	female	non-hispanic white	married	1.71	>1	More than High school	33.58	>=30	heavy	former	no	no	yes	no	no	no	56.875	Moderate_CVH	44381.68344	11095.42086
36105	2005-2006	2	49	38	<60	female	mexican american	separated	0.3	<=1	Less than High school	33.27	>=30	mild	never	no	no	yes	no	no	no	63.75	Moderate_CVH	21811.7388	5452.934699
36112	2005-2006	1	44	74	>=60	female	non-hispanic white	widowed	1.55	>1	High school	31.62	>=30	former	now	NA	no	yes	yes	yes	no	28.125	Low_CVH	50229.35423	12557.33856
36115	2005-2006	2	55	24	<60	male	mexican american	married	2.25	>1	Less than High school	20.69	<25	mild	never	NA	no	no	no	no	no	87.5	High_CVH	27228.40067	6807.100167
36116	2005-2006	2	50	45	<60	male	mexican american	married	1	<=1	High school	33.15	>=30	former	former	NA	no	yes	no	no	yes	49.375	Low_CVH	20197.36103	5049.340257
36117	2005-2006	1	48	35	<60	male	mexican american	married	0.89	<=1	Less than High school	53.76	>=30	former	never	NA	no	yes	no	no	yes	60	Moderate_CVH	24364.14257	6091.035642
36118	2005-2006	1	55	73	>=60	male	non-hispanic black	married	5	>1	High school	26.59	¡Ý25 to <30	former	former	NA	no	yes	no	yes	yes	63.75	Moderate_CVH	11721.2007	2930.300176
36123	2005-2006	2	56	26	<60	male	non-hispanic white	never married	3.27	>1	More than High school	23.4	<25	mild	never	NA	no	no	no	no	no	87.5	High_CVH	67781.34746	16945.33686
36129	2005-2006	2	57	68	>=60	female	non-hispanic black	divorced	2.55	>1	More than High school	34.17	>=30	mild	former	NA	no	yes	yes	no	no	71.875	Moderate_CVH	16336.86509	4084.216273
36132	2005-2006	2	46	48	<60	female	non-hispanic white	married	5	>1	More than High school	36.8	>=30	former	never	no	no	yes	no	no	no	64.375	Moderate_CVH	101923.2922	25480.82306
36133	2005-2006	2	56	43	<60	female	non-hispanic black	married	5	>1	More than High school	34.59	>=30	mild	never	no	no	yes	no	no	no	80	High_CVH	19192.60247	4798.150619
36134	2005-2006	2	58	44	<60	female	non-hispanic black	never married	1.81	>1	More than High school	34.89	>=30	never	never	no	no	yes	no	no	no	72.5	Moderate_CVH	31675.4768	7918.869199
36138	2005-2006	1	57	30	<60	female	mexican american	never married	3.41	>1	More than High school	31.67	>=30	mild	never	no	no	no	no	no	yes	64.375	Moderate_CVH	42171.20929	10542.80232
36140	2005-2006	1	45	61	>=60	male	non-hispanic white	married	2.18	>1	More than High school	30.53	>=30	heavy	former	NA	no	no	yes	no	yes	62.5	Moderate_CVH	59921.22965	14980.30741
36143	2005-2006	2	50	32	<60	female	non-hispanic white	never married	1.12	>1	High school	28.16	¡Ý25 to <30	never	never	no	no	no	no	no	no	71.25	Moderate_CVH	55623.65322	13905.9133
36147	2005-2006	2	49	79	>=60	female	non-hispanic white	widowed	1.33	>1	High school	28.5	¡Ý25 to <30	never	never	NA	no	yes	yes	no	no	46.25	Low_CVH	39901.02483	9975.256208
36148	2005-2006	2	45	44	<60	male	non-hispanic black	married	1.81	>1	High school	40.65	>=30	mild	now	NA	no	yes	yes	no	no	54.375	Moderate_CVH	17277.67951	4319.419876
36149	2005-2006	2	45	38	<60	female	non-hispanic black	married	0.32	<=1	Less than High school	43.31	>=30	mild	never	no	no	yes	yes	yes	yes	39.375	Low_CVH	18313.55586	4578.388966
36150	2005-2006	1	45	26	<60	male	non-hispanic white	married	5	>1	More than High school	31.22	>=30	heavy	former	NA	no	yes	no	no	no	63.75	Moderate_CVH	86140.57595	21535.14399
36155	2005-2006	1	52	53	<60	female	non-hispanic black	separated	4.49	>1	More than High school	45.07	>=30	never	never	no	no	yes	yes	no	yes	53.125	Moderate_CVH	28122.50447	7030.626117
36160	2005-2006	2	50	47	<60	female	non-hispanic white	married	2.83	>1	More than High school	39.04	>=30	moderate	never	no	no	yes	yes	no	no	71.875	Moderate_CVH	91123.84396	22780.96099
36164	2005-2006	2	52	46	<60	male	non-hispanic white	married	5	>1	More than High school	28.14	¡Ý25 to <30	mild	never	NA	no	yes	no	no	yes	88.75	High_CVH	74515.46043	18628.86511
36169	2005-2006	1	47	51	<60	male	non-hispanic white	married	5	>1	More than High school	31	>=30	mild	never	NA	no	yes	no	no	yes	63.75	Moderate_CVH	88676.9126	22169.22815
36171	2005-2006	1	50	45	<60	female	non-hispanic white	married	3.63	>1	More than High school	27.69	¡Ý25 to <30	heavy	never	no	no	no	no	no	yes	74.375	Moderate_CVH	107619.5639	26904.89097
36179	2005-2006	1	55	49	<60	male	mexican american	married	0.79	<=1	Less than High school	26.64	¡Ý25 to <30	former	former	NA	no	yes	no	no	yes	64.375	Moderate_CVH	18718.64055	4679.660137
36184	2005-2006	2	51	59	<60	female	non-hispanic white	married	4.92	>1	More than High school	31.3	>=30	former	never	no	no	yes	yes	yes	yes	62.5	Moderate_CVH	87617.78877	21904.44719
36190	2005-2006	2	49	59	<60	male	non-hispanic white	married	4.17	>1	More than High school	36.46	>=30	heavy	former	NA	no	no	yes	no	no	64.375	Moderate_CVH	83545.46176	20886.36544
36193	2005-2006	1	48	54	<60	male	others	married	1.86	>1	More than High school	38.49	>=30	mild	former	NA	no	yes	no	no	yes	53.75	Moderate_CVH	96583.43347	24145.85837
36194	2005-2006	2	53	46	<60	female	non-hispanic white	married	5	>1	High school	40.8	>=30	never	never	no	no	yes	yes	yes	no	63.75	Moderate_CVH	118841.6833	29710.42081
36197	2005-2006	2	51	60	>=60	female	non-hispanic black	divorced	1.22	>1	Less than High school	26.45	¡Ý25 to <30	former	now	NA	no	yes	no	no	no	36.25	Low_CVH	14461.85893	3615.464731
36200	2005-2006	2	47	32	<60	male	non-hispanic white	married	3.61	>1	More than High school	24.88	<25	heavy	never	NA	no	yes	no	no	no	73.75	Moderate_CVH	88673.87507	22168.46877
36201	2005-2006	2	44	58	<60	male	non-hispanic white	living with partner	3.06	>1	Less than High school	37.79	>=30	former	former	NA	no	yes	no	no	yes	43.75	Low_CVH	82142.50666	20535.62667
36205	2005-2006	2	58	85	>=60	female	mexican american	widowed	2.36	>1	Less than High school	42.8	>=30	never	never	NA	no	yes	no	yes	no	53.75	Moderate_CVH	7045.944585	1761.486146
36207	2005-2006	1	48	85	>=60	male	non-hispanic white	widowed	1.63	>1	Less than High school	30.59	>=30	former	former	NA	no	no	yes	no	no	68.125	Moderate_CVH	24502.9392	6125.734799
36209	2005-2006	1	50	56	<60	male	non-hispanic black	married	5	>1	More than High school	26.3	¡Ý25 to <30	mild	never	NA	no	yes	yes	no	yes	63.125	Moderate_CVH	29663.94099	7415.985247
36211	2005-2006	2	47	81	>=60	female	non-hispanic white	widowed	1.12	>1	Less than High school	21.88	<25	heavy	now	NA	no	yes	yes	no	no	45	Low_CVH	37980.57745	9495.144362
36213	2005-2006	1	52	58	<60	male	non-hispanic black	married	5	>1	More than High school	26.85	¡Ý25 to <30	mild	never	NA	no	yes	yes	no	no	59.375	Moderate_CVH	25412.96681	6353.241703
36214	2005-2006	1	47	24	<60	male	others	never married	1.95	>1	More than High school	29.2	¡Ý25 to <30	heavy	never	NA	no	no	yes	no	no	77.5	Moderate_CVH	26638.49434	6659.623585
36218	2005-2006	1	52	54	<60	female	non-hispanic black	divorced	5	>1	More than High school	29.38	¡Ý25 to <30	mild	never	no	no	yes	no	no	no	69.375	Moderate_CVH	28302.85536	7075.71384
36220	2005-2006	2	44	65	>=60	female	non-hispanic white	divorced	0.91	<=1	High school	33.29	>=30	former	never	NA	yes	yes	no	no	no	63.75	Moderate_CVH	37429.0479	9357.261975
36223	2005-2006	2	54	71	>=60	male	mexican american	widowed	1.29	>1	Less than High school	27.66	¡Ý25 to <30	moderate	never	NA	no	yes	yes	no	no	82.5	High_CVH	7352.579262	1838.144816
36227	2005-2006	1	55	62	>=60	male	non-hispanic black	divorced	4.91	>1	High school	29.89	¡Ý25 to <30	mild	former	NA	no	yes	no	no	no	65.625	Moderate_CVH	10123.40403	2530.851008
36232	2005-2006	1	54	30	<60	female	non-hispanic white	divorced	4.21	>1	High school	36.98	>=30	heavy	never	no	no	yes	no	no	no	60.625	Moderate_CVH	99136.28256	24784.07064
36240	2005-2006	1	46	41	<60	male	non-hispanic white	married	3.1	>1	More than High school	32.98	>=30	former	never	NA	no	yes	no	no	no	67.5	Moderate_CVH	40298.78268	10074.69567
36247	2005-2006	1	51	60	>=60	male	others	married	5	>1	High school	26.27	¡Ý25 to <30	former	never	NA	no	yes	no	no	yes	57.5	Moderate_CVH	53538.90798	13384.727
36249	2005-2006	2	47	35	<60	female	non-hispanic white	married	2.14	>1	Less than High school	25.59	¡Ý25 to <30	heavy	now	no	no	yes	no	no	no	55.625	Moderate_CVH	110271.5328	27567.88319
36257	2005-2006	2	58	55	<60	female	non-hispanic white	married	2.58	>1	More than High school	32.08	>=30	moderate	now	no	no	yes	yes	no	yes	51.875	Moderate_CVH	77515.18679	19378.7967
36265	2005-2006	2	56	54	<60	female	non-hispanic black	married	4.17	>1	More than High school	21.82	<25	heavy	former	no	no	yes	yes	no	no	73.125	Moderate_CVH	22691.39685	5672.849213
36266	2005-2006	1	44	85	>=60	female	non-hispanic white	widowed	4.29	>1	Less than High school	21.06	<25	former	never	NA	yes	yes	yes	yes	no	38.125	Low_CVH	30399.78124	7599.945311
36267	2005-2006	2	45	20	<60	female	non-hispanic black	never married	3.2	>1	High school	23.49	<25	moderate	never	no	no	no	no	no	no	85	High_CVH	19246.04403	4811.511009
36268	2005-2006	2	56	49	<60	female	non-hispanic white	divorced	5	>1	More than High school	38.39	>=30	heavy	now	no	no	yes	yes	no	yes	53.75	Moderate_CVH	74227.47295	18556.86824
36275	2005-2006	2	47	84	>=60	male	non-hispanic white	widowed	2.55	>1	Less than High school	19.61	<25	former	former	NA	yes	yes	no	no	no	86.875	High_CVH	26914.3504	6728.5876
36276	2005-2006	2	53	30	<60	female	non-hispanic black	divorced	2.71	>1	More than High school	23.49	<25	moderate	never	no	no	no	yes	no	no	83.125	High_CVH	35474.77081	8868.692702
36277	2005-2006	2	53	65	>=60	female	non-hispanic white	married	5	>1	More than High school	24.49	<25	mild	former	NA	no	yes	yes	no	no	79.375	Moderate_CVH	70790.47261	17697.61815
36278	2005-2006	1	54	38	<60	male	others	living with partner	2.43	>1	More than High school	28.12	¡Ý25 to <30	heavy	never	NA	no	yes	yes	no	yes	60.625	Moderate_CVH	79454.15737	19863.53934
36280	2005-2006	1	55	52	<60	female	mexican american	married	1.2	>1	Less than High school	29.5	¡Ý25 to <30	never	never	no	no	no	yes	no	yes	77.5	Moderate_CVH	15481.62555	3870.406387
36281	2005-2006	2	50	66	>=60	female	non-hispanic black	widowed	2.76	>1	More than High school	33.29	>=30	former	never	NA	no	yes	yes	yes	no	51.875	Moderate_CVH	14854.51811	3713.629528
36284	2005-2006	2	49	64	>=60	male	non-hispanic white	married	1.89	>1	High school	33.97	>=30	mild	former	NA	no	yes	yes	no	no	49.375	Low_CVH	63997.02058	15999.25515
36286	2005-2006	2	50	64	>=60	male	non-hispanic white	married	5	>1	More than High school	36.14	>=30	mild	former	NA	no	yes	yes	no	yes	56.25	Moderate_CVH	63171.47584	15792.86896
36291	2005-2006	1	52	72	>=60	male	non-hispanic black	widowed	1.99	>1	High school	21.81	<25	moderate	now	NA	no	no	no	no	no	53.75	Moderate_CVH	14666.36684	3666.59171
36292	2005-2006	1	56	46	<60	male	mexican american	married	2.07	>1	Less than High school	27.77	¡Ý25 to <30	heavy	never	NA	no	yes	no	no	no	66.875	Moderate_CVH	23899.39496	5974.84874
36298	2005-2006	2	52	72	>=60	male	non-hispanic white	married	4.55	>1	More than High school	30.34	>=30	heavy	never	NA	no	yes	yes	no	no	62.5	Moderate_CVH	35315.5389	8828.884725
36301	2005-2006	1	54	22	<60	female	mexican american	never married	1.68	>1	Less than High school	38.52	>=30	moderate	never	no	no	yes	no	no	no	62.5	Moderate_CVH	20361.24945	5090.312363
36307	2005-2006	2	44	40	<60	female	non-hispanic black	never married	1.2	>1	More than High school	50.45	>=30	never	never	no	no	yes	no	no	no	57.5	Moderate_CVH	25520.95164	6380.23791
36311	2005-2006	2	50	63	>=60	male	non-hispanic white	married	5	>1	Less than High school	25.98	¡Ý25 to <30	mild	never	NA	no	yes	yes	no	no	76.25	Moderate_CVH	60660.06782	15165.01695
36314	2005-2006	1	44	26	<60	female	non-hispanic black	separated	0.86	<=1	More than High school	34.24	>=30	moderate	former	no	yes	yes	no	no	yes	65	Moderate_CVH	24258.72785	6064.681962
36319	2005-2006	2	50	65	>=60	male	non-hispanic white	divorced	2.58	>1	More than High school	29.5	¡Ý25 to <30	mild	now	NA	no	yes	no	no	no	61.25	Moderate_CVH	30703.81713	7675.954282
36321	2005-2006	2	56	22	<60	female	non-hispanic black	never married	1.33	>1	More than High school	24.31	<25	moderate	never	no	no	no	no	no	no	93.75	High_CVH	22714.8607	5678.715175
36323	2005-2006	1	45	50	<60	female	non-hispanic white	married	1.95	>1	High school	18.22	<25	mild	never	no	no	yes	yes	no	yes	68.125	Moderate_CVH	111268.1804	27817.04511
36328	2005-2006	1	50	83	>=60	male	non-hispanic black	widowed	2.61	>1	More than High school	22.35	<25	mild	now	NA	no	yes	no	no	no	60.625	Moderate_CVH	12932.12457	3233.031143
36329	2005-2006	2	57	41	<60	female	mexican american	married	3.5	>1	More than High school	36.33	>=30	mild	former	no	no	yes	no	no	yes	66.25	Moderate_CVH	19585.04938	4896.262346
36332	2005-2006	1	46	33	<60	female	others	married	5	>1	More than High school	25.36	¡Ý25 to <30	mild	never	no	no	no	no	no	yes	85	High_CVH	71970.78912	17992.69728
36333	2005-2006	2	44	79	>=60	female	non-hispanic white	married	1.13	>1	High school	22.58	<25	never	never	NA	no	yes	yes	no	no	74.375	Moderate_CVH	50124.69051	12531.17263
36336	2005-2006	2	52	45	<60	female	non-hispanic white	married	5	>1	More than High school	21.56	<25	mild	never	no	no	yes	yes	no	yes	60	Moderate_CVH	77909.48763	19477.37191
36340	2005-2006	2	54	63	>=60	male	mexican american	married	1.83	>1	Less than High school	27.99	¡Ý25 to <30	heavy	former	NA	no	yes	yes	no	yes	65	Moderate_CVH	7348.743674	1837.185919
36343	2005-2006	2	57	48	<60	male	non-hispanic white	never married	1.89	>1	More than High school	24.11	<25	moderate	now	NA	no	no	no	no	yes	63.75	Moderate_CVH	95249.15002	23812.28751
36344	2005-2006	1	48	36	<60	male	non-hispanic white	never married	3.66	>1	Less than High school	29.3	¡Ý25 to <30	moderate	now	NA	no	yes	no	no	no	48.125	Low_CVH	66842.57688	16710.64422
36346	2005-2006	2	50	85	>=60	male	non-hispanic white	married	1.22	>1	More than High school	21.68	<25	never	never	NA	no	yes	no	no	no	72.5	Moderate_CVH	10175.46402	2543.866004
36347	2005-2006	1	46	47	<60	female	non-hispanic white	married	3.1	>1	Less than High school	32.84	>=30	heavy	former	no	no	no	yes	no	yes	69.375	Moderate_CVH	105625.5588	26406.38969
36348	2005-2006	1	56	26	<60	male	mexican american	married	2.3	>1	Less than High school	23.37	<25	moderate	now	NA	no	no	no	no	yes	78.125	Moderate_CVH	25212.02752	6303.00688
36350	2005-2006	2	51	24	<60	female	non-hispanic white	never married	1.82	>1	High school	27.07	¡Ý25 to <30	heavy	now	no	no	yes	no	no	no	58.75	Moderate_CVH	63496.19289	15874.04822
36351	2005-2006	2	45	64	>=60	male	non-hispanic black	married	5	>1	More than High school	24.36	<25	former	now	NA	yes	yes	yes	no	no	50.625	Moderate_CVH	6754.159986	1688.539997
36354	2005-2006	2	58	70	>=60	male	non-hispanic black	widowed	1.12	>1	High school	30.29	>=30	former	former	NA	yes	yes	yes	yes	yes	58.75	Moderate_CVH	13086.15259	3271.538148
36356	2005-2006	1	55	64	>=60	female	non-hispanic white	married	5	>1	More than High school	25.62	¡Ý25 to <30	former	never	NA	no	yes	yes	no	yes	63.75	Moderate_CVH	64015.05356	16003.76339
36357	2005-2006	2	49	47	<60	male	non-hispanic black	never married	5	>1	More than High school	26.79	¡Ý25 to <30	moderate	never	NA	no	yes	no	yes	no	60	Moderate_CVH	21777.69749	5444.424373
36358	2005-2006	1	58	47	<60	female	mexican american	married	2.68	>1	Less than High school	42.89	>=30	mild	never	no	no	yes	no	no	no	57.5	Moderate_CVH	16146.67151	4036.667878
36362	2005-2006	1	45	49	<60	female	non-hispanic black	married	1.72	>1	Less than High school	27.08	¡Ý25 to <30	heavy	never	no	no	no	yes	no	yes	58.75	Moderate_CVH	24391.10306	6097.775764
36363	2005-2006	2	54	39	<60	male	non-hispanic white	living with partner	4.22	>1	More than High school	22.32	<25	mild	never	NA	no	no	no	no	no	93.75	High_CVH	77222.8434	19305.71085
36373	2005-2006	2	44	69	>=60	male	non-hispanic white	married	1.44	>1	Less than High school	21.05	<25	never	former	NA	no	yes	yes	no	no	55.625	Moderate_CVH	32456.62874	8114.157185
36374	2005-2006	2	45	21	<60	male	non-hispanic black	never married	4	>1	High school	43.59	>=30	never	never	NA	no	no	yes	no	no	51.25	Moderate_CVH	16841.43048	4210.35762
36379	2005-2006	1	54	58	<60	female	mexican american	married	3.73	>1	High school	24.38	<25	moderate	never	no	no	yes	no	no	no	84.375	High_CVH	19793.74563	4948.436407
36389	2005-2006	2	52	49	<60	female	non-hispanic white	married	5	>1	More than High school	20.98	<25	moderate	former	no	no	no	no	no	yes	96.875	High_CVH	78169.73289	19542.43322
36390	2005-2006	1	50	67	>=60	male	non-hispanic black	living with partner	0.48	<=1	Less than High school	29.57	¡Ý25 to <30	former	never	NA	yes	yes	yes	no	no	60.625	Moderate_CVH	10987.32845	2746.832112
36394	2005-2006	1	57	54	<60	female	non-hispanic white	married	5	>1	More than High school	34.14	>=30	mild	never	no	no	yes	yes	no	yes	72.5	Moderate_CVH	124571.342	31142.8355
36398	2005-2006	2	52	63	>=60	male	non-hispanic white	married	1.35	>1	Less than High school	18.5	<25	mild	now	NA	no	yes	no	no	no	70	Moderate_CVH	55408.2071	13852.05177
36400	2005-2006	1	52	41	<60	female	non-hispanic black	never married	0.31	<=1	Less than High school	23.2	<25	never	now	no	no	yes	no	no	no	45.625	Low_CVH	28029.64691	7007.411727
36401	2005-2006	2	53	66	>=60	male	non-hispanic white	married	5	>1	More than High school	32.3	>=30	mild	never	NA	no	yes	yes	yes	no	56.875	Moderate_CVH	68158.07718	17039.5193
36405	2005-2006	2	45	54	<60	male	non-hispanic black	married	2.27	>1	More than High school	25.07	¡Ý25 to <30	heavy	never	NA	no	yes	no	no	yes	63.75	Moderate_CVH	17388.48205	4347.120511
36407	2005-2006	1	52	80	>=60	male	non-hispanic white	married	1.56	>1	Less than High school	20.19	<25	former	former	NA	no	yes	yes	no	yes	60	Moderate_CVH	22943.47557	5735.868894
36408	2005-2006	2	54	42	<60	male	mexican american	married	0.51	<=1	More than High school	46.04	>=30	mild	former	NA	yes	yes	yes	yes	yes	49.375	Low_CVH	19620.79191	4905.197976
36415	2005-2006	2	46	85	>=60	female	non-hispanic white	widowed	1.43	>1	High school	33.87	>=30	former	never	NA	yes	yes	yes	yes	no	48.125	Low_CVH	36585.41189	9146.352973
36416	2005-2006	2	46	24	<60	female	non-hispanic white	married	4.17	>1	More than High school	33.88	>=30	moderate	now	no	no	yes	no	no	no	54.375	Moderate_CVH	74235.6969	18558.92423
36419	2005-2006	2	45	35	<60	female	non-hispanic white	married	5	>1	More than High school	20.98	<25	mild	never	no	no	yes	no	no	no	92.5	High_CVH	5764.469208	1441.117302
36427	2005-2006	1	46	53	<60	female	non-hispanic white	married	3.74	>1	More than High school	25.13	¡Ý25 to <30	mild	never	no	no	yes	no	no	no	86.25	High_CVH	108893.71	27223.42749
36428	2005-2006	2	56	45	<60	male	non-hispanic black	married	2.99	>1	More than High school	28.01	¡Ý25 to <30	mild	now	NA	no	no	yes	no	no	44.375	Low_CVH	20031.54004	5007.885009
36432	2005-2006	2	44	84	>=60	female	non-hispanic white	widowed	1.32	>1	High school	33.02	>=30	mild	former	NA	yes	yes	yes	no	no	43.75	Low_CVH	32708.94505	8177.236261
36436	2005-2006	1	51	49	<60	female	non-hispanic black	never married	5	>1	More than High school	36.28	>=30	never	never	no	no	no	no	no	no	56.875	Moderate_CVH	20472.39075	5118.097689
36437	2005-2006	1	56	50	<60	female	non-hispanic black	never married	1.25	>1	Less than High school	27.36	¡Ý25 to <30	mild	never	no	no	yes	no	no	no	65	Moderate_CVH	34703.55047	8675.887618
36440	2005-2006	2	46	65	>=60	female	non-hispanic white	widowed	1.02	>1	High school	21.86	<25	former	never	NA	no	yes	no	no	no	89.375	High_CVH	40200.55602	10050.139
36444	2005-2006	2	52	22	<60	female	non-hispanic white	never married	1.37	>1	More than High school	22.24	<25	moderate	never	no	no	no	no	no	no	83.125	High_CVH	67503.49985	16875.87496
36451	2005-2006	1	48	65	>=60	female	non-hispanic black	widowed	5	>1	Less than High school	31.75	>=30	former	former	NA	no	yes	no	no	no	70	Moderate_CVH	14602.73334	3650.683336
36454	2005-2006	2	47	24	<60	female	non-hispanic white	never married	5	>1	More than High school	21.54	<25	heavy	never	no	no	no	no	no	no	71.25	Moderate_CVH	80635.51874	20158.87969
36461	2005-2006	2	44	20	<60	female	non-hispanic white	married	0.78	<=1	High school	30.35	>=30	former	former	no	no	yes	no	no	no	51.875	Moderate_CVH	53893.31625	13473.32906
36462	2005-2006	2	48	60	>=60	female	non-hispanic white	married	5	>1	More than High school	24.12	<25	former	never	NA	no	yes	no	no	no	78.75	Moderate_CVH	67462.27982	16865.56995
36465	2005-2006	1	56	32	<60	female	mexican american	living with partner	1.28	>1	High school	32.94	>=30	heavy	never	no	no	no	yes	yes	no	71.875	Moderate_CVH	28126.89629	7031.724072
36468	2005-2006	1	46	43	<60	male	non-hispanic white	married	5	>1	More than High school	34.42	>=30	heavy	former	NA	no	yes	yes	yes	no	59.375	Moderate_CVH	104791.7306	26197.93264
36469	2005-2006	2	51	53	<60	male	non-hispanic black	married	0.91	<=1	Less than High school	33.42	>=30	mild	now	NA	no	yes	yes	no	yes	48.75	Low_CVH	24188.65529	6047.163823
36472	2005-2006	2	46	82	>=60	female	non-hispanic white	widowed	1.33	>1	Less than High school	30.34	>=30	never	never	NA	no	yes	yes	no	no	73.125	Moderate_CVH	36437.84147	9109.460369
36474	2005-2006	2	52	24	<60	female	others	married	2.61	>1	High school	18.56	<25	never	never	no	no	no	no	no	no	83.75	High_CVH	56888.57834	14222.14459
36478	2005-2006	1	50	67	>=60	male	non-hispanic black	separated	1.11	>1	Less than High school	33.83	>=30	former	never	NA	no	yes	yes	no	no	46.25	Low_CVH	10987.32845	2746.832112
36483	2005-2006	1	48	50	<60	female	non-hispanic white	never married	3.12	>1	More than High school	28.44	¡Ý25 to <30	mild	never	no	no	no	yes	no	no	78.75	Moderate_CVH	87518.87206	21879.71801
36484	2005-2006	2	54	85	>=60	male	non-hispanic white	married	2.39	>1	High school	25.03	¡Ý25 to <30	mild	never	NA	no	no	yes	yes	yes	76.875	Moderate_CVH	24711.531	6177.882749
36487	2005-2006	2	46	81	>=60	male	non-hispanic white	married	1.89	>1	Less than High school	24.67	<25	mild	never	NA	no	yes	no	no	no	78.75	Moderate_CVH	24139.33362	6034.833405
36493	2005-2006	1	53	47	<60	female	others	divorced	1.62	>1	High school	46.39	>=30	mild	never	no	no	yes	no	no	yes	55.625	Moderate_CVH	102432.4521	25608.11302
36494	2005-2006	2	49	72	>=60	male	non-hispanic white	living with partner	0.78	<=1	Less than High school	37.18	>=30	former	former	NA	yes	yes	yes	no	no	46.875	Low_CVH	18030.62077	4507.655193
36496	2005-2006	2	49	31	<60	female	non-hispanic black	never married	1.52	>1	More than High school	40.93	>=30	moderate	never	no	no	no	no	no	no	68.75	Moderate_CVH	28785.21573	7196.303933
36498	2005-2006	1	46	26	<60	male	mexican american	never married	5	>1	More than High school	31.4	>=30	moderate	now	NA	no	no	no	no	no	65	Moderate_CVH	23883.90251	5970.975627
36499	2005-2006	1	58	54	<60	male	non-hispanic white	married	5	>1	Less than High school	25.6	¡Ý25 to <30	mild	now	NA	no	no	no	no	no	76.25	Moderate_CVH	69756.88022	17439.22005
36502	2005-2006	1	55	54	<60	male	mexican american	married	1.18	>1	Less than High school	28.58	¡Ý25 to <30	former	now	NA	no	yes	no	no	yes	51.25	Moderate_CVH	18271.63201	4567.908003
36503	2005-2006	1	54	52	<60	female	non-hispanic white	divorced	2.74	>1	More than High school	39.25	>=30	former	never	no	no	no	yes	no	no	66.25	Moderate_CVH	99699.25768	24924.81442
36506	2005-2006	1	48	62	>=60	male	mexican american	divorced	0.68	<=1	More than High school	26.02	¡Ý25 to <30	former	never	NA	yes	yes	yes	no	no	58.75	Moderate_CVH	10313.93666	2578.484165
36509	2005-2006	1	53	49	<60	male	mexican american	married	4.68	>1	More than High school	25.1	¡Ý25 to <30	heavy	former	NA	no	yes	yes	no	no	60	Moderate_CVH	20796.89462	5199.223654
36515	2005-2006	2	48	44	<60	female	non-hispanic white	divorced	2.65	>1	More than High school	27.18	¡Ý25 to <30	mild	former	no	no	yes	no	no	no	71.875	Moderate_CVH	98022.53678	24505.63419
36517	2005-2006	1	51	26	<60	female	non-hispanic black	living with partner	1.24	>1	More than High school	34.72	>=30	never	never	no	no	no	no	no	no	62.5	Moderate_CVH	23801.54205	5950.385513
36519	2005-2006	2	54	67	>=60	female	non-hispanic white	widowed	5	>1	More than High school	26	¡Ý25 to <30	moderate	former	NA	no	yes	no	no	yes	83.75	High_CVH	76712.59702	19178.14926
36523	2005-2006	1	46	45	<60	female	non-hispanic white	married	1.2	>1	Less than High school	16.91	<25	former	former	no	no	no	no	no	no	78.125	Moderate_CVH	47179.04807	11794.76202
36525	2005-2006	2	56	42	<60	male	non-hispanic white	divorced	1.02	>1	More than High school	24.59	<25	mild	never	NA	no	no	no	no	no	76.25	Moderate_CVH	27294.44937	6823.612344
36530	2005-2006	2	56	26	<60	female	non-hispanic white	never married	3.06	>1	More than High school	22.44	<25	heavy	now	no	no	yes	no	no	no	70	Moderate_CVH	52855.29203	13213.82301
36532	2005-2006	1	48	26	<60	female	non-hispanic white	living with partner	4.7	>1	More than High school	23.56	<25	moderate	never	no	no	yes	no	no	no	83.125	High_CVH	64156.12888	16039.03222
36534	2005-2006	1	47	45	<60	female	others	married	0.85	<=1	High school	22.2	<25	never	never	no	no	no	no	no	yes	87.5	High_CVH	38650.60852	9662.652131
36537	2005-2006	2	44	31	<60	male	mexican american	married	1.5	>1	More than High school	33.91	>=30	mild	never	NA	no	yes	no	no	no	71.25	Moderate_CVH	26753.3858	6688.346449
36538	2005-2006	1	53	43	<60	female	mexican american	never married	5	>1	More than High school	26.4	¡Ý25 to <30	mild	never	no	no	yes	no	no	yes	93.75	High_CVH	20391.02732	5097.756831
36539	2005-2006	1	48	62	>=60	male	non-hispanic white	divorced	4.39	>1	Less than High school	28.15	¡Ý25 to <30	mild	now	NA	no	yes	yes	no	no	60.625	Moderate_CVH	58148.85383	14537.21346
36540	2005-2006	2	45	21	<60	male	non-hispanic black	never married	0.61	<=1	More than High school	28.75	¡Ý25 to <30	never	never	NA	no	no	no	no	yes	66.25	Moderate_CVH	16949.43533	4237.358833
36545	2005-2006	1	53	26	<60	male	mexican american	living with partner	0.87	<=1	Less than High school	25.49	¡Ý25 to <30	heavy	now	NA	no	yes	no	no	no	45.625	Low_CVH	23962.21532	5990.55383
36548	2005-2006	1	47	77	>=60	female	non-hispanic white	widowed	1.04	>1	High school	32.97	>=30	former	former	NA	no	yes	no	no	no	50	Moderate_CVH	45549.63691	11387.40923
36550	2005-2006	2	54	25	<60	female	non-hispanic white	living with partner	3.57	>1	More than High school	27.4	¡Ý25 to <30	heavy	never	no	no	yes	yes	no	yes	68.75	Moderate_CVH	71269.84367	17817.46092
36556	2005-2006	2	57	46	<60	male	mexican american	married	1.66	>1	Less than High school	26.52	¡Ý25 to <30	moderate	never	NA	no	yes	no	no	no	65.625	Moderate_CVH	19546.08855	4886.522138
36570	2005-2006	2	53	60	>=60	male	mexican american	married	0.74	<=1	Less than High school	29.41	¡Ý25 to <30	mild	former	NA	no	yes	no	no	no	62.5	Moderate_CVH	9081.712564	2270.428141
36571	2005-2006	2	53	26	<60	male	non-hispanic white	living with partner	3.88	>1	More than High school	26.71	¡Ý25 to <30	heavy	now	NA	no	no	no	no	yes	73.75	Moderate_CVH	107010.8738	26752.71845
36575	2005-2006	2	54	35	<60	male	non-hispanic white	never married	2.6	>1	Less than High school	22.06	<25	heavy	now	NA	no	yes	yes	no	no	57.5	Moderate_CVH	45479.04907	11369.76227
36577	2005-2006	1	44	34	<60	male	non-hispanic black	never married	1.52	>1	More than High school	25.2	¡Ý25 to <30	heavy	former	NA	no	yes	no	no	no	59.375	Moderate_CVH	21241.96532	5310.49133
36582	2005-2006	2	51	61	>=60	female	non-hispanic black	widowed	0.34	<=1	Less than High school	19.38	<25	former	former	NA	yes	yes	yes	no	no	34.375	Low_CVH	13565.80179	3391.450447
36587	2005-2006	2	50	36	<60	female	non-hispanic white	married	3.42	>1	More than High school	35.42	>=30	moderate	never	no	no	yes	no	no	yes	70.625	Moderate_CVH	93470.46674	23367.61669
36598	2005-2006	1	50	33	<60	female	non-hispanic black	married	2.87	>1	High school	24.83	<25	former	never	no	no	yes	no	no	yes	66.875	Moderate_CVH	31345.57366	7836.393415
36601	2005-2006	1	55	46	<60	female	non-hispanic white	never married	5	>1	More than High school	29.51	¡Ý25 to <30	moderate	now	no	no	yes	no	no	no	66.25	Moderate_CVH	93324.42374	23331.10594
36606	2005-2006	2	47	85	>=60	male	non-hispanic white	married	0.91	<=1	Less than High school	27.15	¡Ý25 to <30	mild	never	NA	yes	yes	yes	no	no	80	High_CVH	12501.47781	3125.369453
36614	2005-2006	1	58	62	>=60	male	mexican american	married	0.55	<=1	Less than High school	23.91	<25	former	now	NA	yes	yes	yes	no	no	60.625	Moderate_CVH	3913.638919	978.4097298
36617	2005-2006	1	49	68	>=60	male	non-hispanic white	married	2.03	>1	High school	26.76	¡Ý25 to <30	former	former	NA	yes	yes	yes	yes	no	48.75	Low_CVH	78681.75885	19670.43971
36625	2005-2006	1	53	36	<60	female	mexican american	living with partner	0.12	<=1	Less than High school	36.6	>=30	never	never	no	no	yes	yes	no	no	67.5	Moderate_CVH	25478.91052	6369.727629
36627	2005-2006	2	47	29	<60	female	non-hispanic white	married	3.61	>1	More than High school	25.72	¡Ý25 to <30	moderate	never	no	no	no	no	no	no	76.875	Moderate_CVH	80635.51874	20158.87969
36628	2005-2006	1	51	42	<60	female	non-hispanic black	married	5	>1	More than High school	24.72	<25	mild	never	no	no	no	no	no	no	87.5	High_CVH	23797.09346	5949.273365
36631	2005-2006	1	47	76	>=60	male	non-hispanic white	married	2.92	>1	High school	26.27	¡Ý25 to <30	mild	former	NA	yes	yes	yes	yes	no	56.875	Moderate_CVH	44942.16395	11235.54099
36632	2005-2006	1	50	38	<60	male	non-hispanic white	married	1.16	>1	More than High school	33.78	>=30	former	now	NA	yes	yes	no	no	yes	57.5	Moderate_CVH	81963.93545	20490.98386
36634	2005-2006	2	46	61	>=60	female	non-hispanic white	married	5	>1	More than High school	24.4	<25	mild	never	NA	no	yes	no	no	no	80	High_CVH	70945.574	17736.3935
36639	2005-2006	1	55	27	<60	male	non-hispanic black	living with partner	0.88	<=1	More than High school	30.73	>=30	mild	never	NA	no	yes	no	no	no	72.5	Moderate_CVH	24831.44332	6207.860831
36642	2005-2006	2	46	84	>=60	male	non-hispanic white	married	1.52	>1	Less than High school	25.72	¡Ý25 to <30	mild	never	NA	no	no	yes	yes	no	68.125	Moderate_CVH	23841.23786	5960.309465
36645	2005-2006	2	50	58	<60	female	non-hispanic white	married	1.89	>1	Less than High school	31.98	>=30	mild	never	no	no	yes	yes	no	no	65	Moderate_CVH	47786.96977	11946.74244
36646	2005-2006	2	49	66	>=60	female	non-hispanic white	married	1.45	>1	Less than High school	37.9	>=30	mild	former	NA	no	yes	yes	no	yes	38.75	Low_CVH	37085.95679	9271.489198
36647	2005-2006	1	51	75	>=60	male	non-hispanic black	married	5	>1	High school	24.34	<25	mild	former	NA	no	yes	yes	yes	no	60.625	Moderate_CVH	9994.129567	2498.532392
36649	2005-2006	2	54	69	>=60	female	mexican american	married	3.01	>1	High school	32.21	>=30	mild	never	NA	no	no	no	yes	no	70	Moderate_CVH	7343.383365	1835.845841
36650	2005-2006	1	53	36	<60	female	mexican american	married	0.88	<=1	Less than High school	27.41	¡Ý25 to <30	former	never	no	no	yes	yes	yes	no	38.125	Low_CVH	27690.22789	6922.556974
36651	2005-2006	1	57	31	<60	male	mexican american	never married	1.04	>1	Less than High school	19.84	<25	heavy	now	NA	no	no	no	no	no	68.75	Moderate_CVH	36385.44707	9096.361768
36652	2005-2006	1	45	38	<60	female	non-hispanic white	married	5	>1	More than High school	19.42	<25	mild	never	no	no	no	no	no	no	100	High_CVH	91859.28841	22964.8221
36653	2005-2006	1	45	49	<60	female	non-hispanic white	married	5	>1	More than High school	25.47	¡Ý25 to <30	mild	never	no	no	yes	no	no	no	73.75	Moderate_CVH	92950.24721	23237.5618
36655	2005-2006	1	51	48	<60	female	non-hispanic black	never married	0.67	<=1	High school	48.39	>=30	mild	former	no	yes	yes	yes	yes	yes	49.375	Low_CVH	23797.09346	5949.273365
36670	2005-2006	1	49	52	<60	female	non-hispanic black	separated	0.84	<=1	More than High school	49.75	>=30	never	never	no	no	yes	yes	no	yes	47.5	Low_CVH	32474.70832	8118.67708
36674	2005-2006	1	57	43	<60	male	non-hispanic white	married	3.73	>1	Less than High school	36.59	>=30	former	never	NA	no	yes	no	no	no	65.625	Moderate_CVH	119479.6885	29869.92212
36678	2005-2006	1	54	24	<60	male	non-hispanic white	never married	2.09	>1	More than High school	23.56	<25	mild	now	NA	no	yes	no	no	no	58.75	Moderate_CVH	92964.53984	23241.13496
36686	2005-2006	1	49	62	>=60	male	non-hispanic black	married	1.41	>1	Less than High school	21.86	<25	former	former	NA	yes	no	no	yes	no	64.375	Moderate_CVH	9412.795601	2353.1989
36691	2005-2006	2	56	82	>=60	male	non-hispanic white	widowed	5	>1	More than High school	26.28	¡Ý25 to <30	mild	former	NA	no	yes	no	no	no	74.375	Moderate_CVH	18148.61001	4537.152503
36694	2005-2006	2	52	32	<60	female	non-hispanic white	married	5	>1	More than High school	32.27	>=30	moderate	former	no	no	no	no	no	no	58.75	Moderate_CVH	76995.0625	19248.76563
36697	2005-2006	1	56	81	>=60	male	non-hispanic white	divorced	5	>1	More than High school	27.22	¡Ý25 to <30	mild	former	NA	no	yes	no	no	no	62.5	Moderate_CVH	28167.02283	7041.755707
36698	2005-2006	2	45	27	<60	male	non-hispanic black	never married	4.59	>1	More than High school	25.79	¡Ý25 to <30	moderate	never	NA	no	no	no	no	no	63.75	Moderate_CVH	16949.43533	4237.358833
36700	2005-2006	2	45	32	<60	male	others	living with partner	0.43	<=1	More than High school	23.63	<25	heavy	former	NA	no	yes	no	no	yes	84.375	High_CVH	25986.4029	6496.600725
36702	2005-2006	1	51	27	<60	male	non-hispanic black	never married	2.65	>1	High school	26.29	¡Ý25 to <30	mild	now	NA	no	no	no	no	no	67.5	Moderate_CVH	20827.76154	5206.940385
36703	2005-2006	2	46	53	<60	male	non-hispanic white	divorced	1.02	>1	High school	32.91	>=30	former	former	NA	no	yes	yes	no	no	61.25	Moderate_CVH	33904.98584	8476.24646
36705	2005-2006	1	52	36	<60	male	mexican american	never married	1.25	>1	More than High school	30.12	>=30	former	now	NA	no	yes	no	no	yes	48.75	Low_CVH	25796.45131	6449.112828
36707	2005-2006	2	44	23	<60	male	non-hispanic white	living with partner	4.59	>1	More than High school	18.82	<25	heavy	now	NA	no	no	no	no	no	63.125	Moderate_CVH	85112.45149	21278.11287
36713	2005-2006	2	48	70	>=60	female	non-hispanic white	married	5	>1	More than High school	22.63	<25	mild	never	NA	no	yes	no	no	no	83.125	High_CVH	54508.82834	13627.20709
36714	2005-2006	2	55	43	<60	male	non-hispanic black	separated	3.64	>1	More than High school	38.86	>=30	former	now	NA	no	yes	no	no	no	28.125	Low_CVH	33219.14486	8304.786215
36718	2005-2006	2	54	30	<60	female	others	married	5	>1	More than High school	36.85	>=30	moderate	never	no	no	yes	no	no	no	48.125	Low_CVH	96258.88626	24064.72156
36725	2005-2006	1	54	69	>=60	female	non-hispanic white	widowed	2.51	>1	High school	29.6	¡Ý25 to <30	never	never	NA	no	yes	yes	no	no	53.125	Moderate_CVH	69039.10901	17259.77725
36728	2005-2006	2	50	69	>=60	female	non-hispanic white	never married	2.27	>1	More than High school	40.89	>=30	never	former	NA	no	no	yes	yes	no	45	Low_CVH	62036.2976	15509.0744
36729	2005-2006	2	46	85	>=60	female	non-hispanic white	widowed	2.81	>1	More than High school	29.89	¡Ý25 to <30	mild	never	NA	yes	yes	no	no	no	65	Moderate_CVH	37715.68988	9428.922469
36731	2005-2006	1	45	85	>=60	female	non-hispanic white	widowed	3.13	>1	More than High school	25.99	¡Ý25 to <30	never	never	NA	no	yes	yes	yes	no	65	Moderate_CVH	32547.57246	8136.893116
36732	2005-2006	2	52	72	>=60	female	non-hispanic white	married	5	>1	More than High school	20.82	<25	mild	former	NA	no	yes	yes	no	yes	74.375	Moderate_CVH	45461.63552	11365.40888
36736	2005-2006	2	46	76	>=60	female	non-hispanic white	widowed	2.35	>1	Less than High school	26.38	¡Ý25 to <30	former	former	NA	no	yes	no	no	no	86.875	High_CVH	56065.16645	14016.29161
36739	2005-2006	2	58	62	>=60	female	mexican american	divorced	2.76	>1	More than High school	25.9	¡Ý25 to <30	former	never	NA	no	yes	yes	no	no	58.125	Moderate_CVH	7332.720448	1833.180112
36743	2005-2006	2	53	30	<60	female	non-hispanic black	married	4.67	>1	High school	24.85	<25	moderate	never	no	no	yes	no	no	no	87.5	High_CVH	35474.77081	8868.692702
36746	2005-2006	2	53	59	<60	female	non-hispanic black	widowed	4.18	>1	More than High school	32.09	>=30	mild	never	no	no	yes	no	no	no	55	Moderate_CVH	32058.65402	8014.663505
36747	2005-2006	1	47	64	>=60	female	mexican american	married	0.65	<=1	Less than High school	33.4	>=30	never	now	NA	no	no	yes	no	no	55	Moderate_CVH	7184.518552	1796.129638
36749	2005-2006	1	46	50	<60	female	non-hispanic white	married	2.94	>1	High school	35.27	>=30	mild	former	no	no	yes	yes	no	no	66.25	Moderate_CVH	107683.8734	26920.96834
36753	2005-2006	1	48	59	<60	female	mexican american	married	2.57	>1	High school	44.68	>=30	never	never	no	no	yes	yes	no	no	57.5	Moderate_CVH	14156.54374	3539.135935
36754	2005-2006	2	58	50	<60	female	non-hispanic black	never married	1.33	>1	More than High school	37.88	>=30	former	never	no	no	no	yes	no	no	72.5	Moderate_CVH	31878.61306	7969.653266
36760	2005-2006	1	49	54	<60	female	non-hispanic white	married	3.73	>1	High school	31.55	>=30	never	never	no	no	yes	yes	no	no	53.75	Moderate_CVH	116640.874	29160.2185
36761	2005-2006	1	53	43	<60	male	non-hispanic white	divorced	4.49	>1	More than High school	25.05	¡Ý25 to <30	mild	never	NA	no	yes	no	no	no	82.5	High_CVH	98392.69349	24598.17337
36762	2005-2006	2	58	37	<60	female	others	married	4.04	>1	High school	30.9	>=30	former	never	no	no	yes	no	no	no	68.75	Moderate_CVH	102185.7186	25546.42965
36765	2005-2006	2	49	72	>=60	female	non-hispanic white	married	2.33	>1	Less than High school	29.16	¡Ý25 to <30	never	never	NA	no	yes	no	no	no	73.75	Moderate_CVH	52882.08481	13220.5212
36772	2005-2006	1	44	34	<60	female	non-hispanic white	married	4.16	>1	More than High school	37.21	>=30	mild	now	no	no	yes	no	no	no	56.875	Moderate_CVH	77821.3191	19455.32977
36773	2005-2006	1	50	54	<60	female	non-hispanic white	divorced	4.68	>1	More than High school	29.12	¡Ý25 to <30	moderate	former	no	no	yes	yes	no	no	53.75	Moderate_CVH	108555.6349	27138.90871
36776	2005-2006	2	46	69	>=60	male	non-hispanic white	married	1.69	>1	Less than High school	31.19	>=30	mild	former	NA	yes	yes	yes	no	yes	59.375	Moderate_CVH	66616.02799	16654.007
36786	2005-2006	2	46	23	<60	female	non-hispanic white	married	1.5	>1	More than High school	17.89	<25	heavy	now	no	no	yes	no	no	no	75	Moderate_CVH	73410.91958	18352.72989
36788	2005-2006	1	58	85	>=60	male	others	married	0.91	<=1	More than High school	28.58	¡Ý25 to <30	former	never	NA	yes	yes	yes	no	no	66.25	Moderate_CVH	11990.52257	2997.630642
36791	2005-2006	2	46	75	>=60	male	non-hispanic black	widowed	0.96	<=1	High school	30.74	>=30	former	never	NA	yes	no	yes	no	no	48.125	Low_CVH	12556.92334	3139.230834
36792	2005-2006	1	57	25	<60	male	mexican american	married	0.85	<=1	Less than High school	26.61	¡Ý25 to <30	mild	never	NA	no	yes	no	no	yes	70.625	Moderate_CVH	36493.58183	9123.395456
36793	2005-2006	2	48	22	<60	male	non-hispanic black	never married	2.55	>1	More than High school	26.27	¡Ý25 to <30	mild	never	NA	no	no	no	no	no	83.125	High_CVH	26168.62261	6542.155652
36794	2005-2006	2	46	37	<60	female	others	married	3	>1	More than High school	24.25	<25	moderate	now	no	no	no	no	no	no	68.125	Moderate_CVH	85112.74836	21278.18709
36797	2005-2006	2	50	34	<60	male	others	living with partner	3.25	>1	Less than High school	36.12	>=30	mild	now	NA	no	yes	no	no	no	33.75	Low_CVH	40380.26779	10095.06695
36801	2005-2006	1	55	46	<60	female	non-hispanic white	divorced	5	>1	More than High school	24.41	<25	former	never	no	no	no	no	no	no	86.25	High_CVH	93324.42374	23331.10594
36804	2005-2006	2	55	20	<60	female	non-hispanic white	never married	1.21	>1	More than High school	25.75	¡Ý25 to <30	never	never	no	no	no	no	no	no	87.5	High_CVH	74129.18011	18532.29503
36806	2005-2006	1	54	58	<60	male	non-hispanic white	married	3.1	>1	High school	26.19	¡Ý25 to <30	former	former	NA	no	no	no	no	yes	86.875	High_CVH	89421.9006	22355.47515
36809	2005-2006	1	46	78	>=60	male	non-hispanic white	married	2.12	>1	More than High school	21.44	<25	mild	former	NA	no	yes	no	no	yes	57.5	Moderate_CVH	49780.40436	12445.10109
36813	2005-2006	1	50	25	<60	male	non-hispanic white	married	2.84	>1	High school	20.21	<25	heavy	now	NA	no	no	no	no	yes	60.625	Moderate_CVH	99403.15525	24850.78881
36814	2005-2006	1	57	28	<60	male	non-hispanic white	living with partner	2.09	>1	More than High school	26.4	¡Ý25 to <30	heavy	former	NA	no	yes	no	no	no	65	Moderate_CVH	115769.7946	28942.44864
36815	2005-2006	1	46	42	<60	male	non-hispanic white	never married	0.84	<=1	More than High school	26.85	¡Ý25 to <30	mild	never	NA	no	no	yes	no	no	55.625	Moderate_CVH	40751.5426	10187.88565
36818	2005-2006	2	52	35	<60	female	others	married	1.16	>1	High school	31.92	>=30	moderate	never	no	no	yes	no	no	no	78.75	Moderate_CVH	76664.38156	19166.09539
36819	2005-2006	1	46	39	<60	male	non-hispanic black	separated	2.09	>1	High school	38.22	>=30	mild	now	NA	no	no	yes	no	yes	53.75	Moderate_CVH	23747.51782	5936.879454
36824	2005-2006	1	47	26	<60	female	non-hispanic white	never married	1.21	>1	Less than High school	29.15	¡Ý25 to <30	heavy	former	no	no	yes	no	no	no	53.75	Moderate_CVH	56384.06943	14096.01736
36827	2005-2006	2	50	83	>=60	female	non-hispanic white	married	1.89	>1	Less than High school	28.07	¡Ý25 to <30	never	never	NA	yes	yes	yes	no	no	62.5	Moderate_CVH	35629.85165	8907.462912
36830	2005-2006	2	51	60	>=60	male	non-hispanic black	married	5	>1	More than High school	29.12	¡Ý25 to <30	former	never	NA	no	yes	yes	no	yes	60.625	Moderate_CVH	8970.425952	2242.606488
36832	2005-2006	2	46	77	>=60	female	non-hispanic white	married	2.2	>1	More than High school	23.47	<25	mild	former	NA	no	no	yes	no	no	73.125	Moderate_CVH	60449.83018	15112.45755
36838	2005-2006	1	49	69	>=60	male	non-hispanic white	divorced	2.61	>1	High school	25.44	¡Ý25 to <30	heavy	former	NA	yes	yes	no	yes	no	67.5	Moderate_CVH	40803.57361	10200.8934
36839	2005-2006	1	45	40	<60	male	non-hispanic white	married	1.14	>1	More than High school	38.5	>=30	mild	now	NA	no	yes	no	no	yes	55.625	Moderate_CVH	33242.88303	8310.720757
36843	2005-2006	2	46	81	>=60	male	non-hispanic white	never married	1.33	>1	Less than High school	35.86	>=30	former	never	NA	yes	yes	yes	yes	no	53.125	Moderate_CVH	12564.99423	3141.248558
36847	2005-2006	1	49	66	>=60	male	non-hispanic black	married	4.97	>1	Less than High school	27.03	¡Ý25 to <30	never	now	NA	no	yes	yes	no	no	40	Low_CVH	8491.163498	2122.790875
36850	2005-2006	1	55	35	<60	female	non-hispanic white	divorced	2.8	>1	High school	26	¡Ý25 to <30	moderate	never	no	no	yes	no	no	no	71.875	Moderate_CVH	91615.9913	22903.99782
36851	2005-2006	2	46	35	<60	male	non-hispanic white	married	3	>1	High school	24.04	<25	mild	now	NA	no	no	no	no	no	71.25	Moderate_CVH	80729.0734	20182.26835
36853	2005-2006	2	49	65	>=60	male	non-hispanic black	married	1.06	>1	More than High school	26.51	¡Ý25 to <30	never	never	NA	yes	yes	no	yes	no	50	Moderate_CVH	9950.958117	2487.739529
36857	2005-2006	2	44	51	<60	female	non-hispanic white	married	0.95	<=1	More than High school	27.37	¡Ý25 to <30	former	never	no	no	no	no	no	no	85	High_CVH	88290.51053	22072.62763
36863	2005-2006	1	53	23	<60	female	others	never married	1.62	>1	More than High school	25.28	¡Ý25 to <30	heavy	never	no	no	yes	no	no	no	84.375	High_CVH	73777.6453	18444.41132
36865	2005-2006	1	49	36	<60	male	non-hispanic white	married	1.19	>1	Less than High school	25.61	¡Ý25 to <30	heavy	now	NA	no	yes	no	no	no	56.875	Moderate_CVH	92955.58037	23238.89509
36868	2005-2006	1	57	43	<60	male	non-hispanic white	married	5	>1	More than High school	26.07	¡Ý25 to <30	moderate	former	NA	no	yes	yes	no	yes	65.625	Moderate_CVH	119479.6885	29869.92212
36869	2005-2006	1	50	35	<60	female	non-hispanic white	divorced	2.86	>1	More than High school	21.86	<25	heavy	never	no	no	no	no	no	no	97.5	High_CVH	106002.3457	26500.58641
36875	2005-2006	2	52	74	>=60	female	non-hispanic black	widowed	3.79	>1	More than High school	37.19	>=30	former	former	NA	yes	no	yes	yes	yes	56.25	Moderate_CVH	16223.16503	4055.791258
36876	2005-2006	1	45	74	>=60	male	non-hispanic white	married	1.87	>1	More than High school	25.27	¡Ý25 to <30	moderate	never	NA	yes	yes	yes	no	no	73.125	Moderate_CVH	16591.86857	4147.967142
36879	2005-2006	2	56	32	<60	female	non-hispanic white	separated	5	>1	More than High school	22.89	<25	moderate	former	no	no	yes	no	no	no	86.25	High_CVH	72281.22492	18070.30623
36888	2005-2006	1	49	25	<60	female	non-hispanic white	never married	3.73	>1	More than High school	22.56	<25	heavy	never	no	no	no	no	no	no	80.625	High_CVH	84529.0841	21132.27102
36889	2005-2006	2	58	43	<60	female	mexican american	separated	0.04	<=1	Less than High school	23.89	<25	heavy	former	no	no	no	no	no	no	84.375	High_CVH	16708.97348	4177.243369
36891	2005-2006	2	54	30	<60	male	mexican american	never married	2.04	>1	High school	28.68	¡Ý25 to <30	mild	now	NA	no	yes	no	no	no	56.25	Moderate_CVH	27784.36092	6946.09023
36894	2005-2006	2	47	20	<60	male	non-hispanic white	married	1.14	>1	Less than High school	17.72	<25	mild	now	NA	no	yes	no	no	no	64.375	Moderate_CVH	60188.70087	15047.17522
36896	2005-2006	2	56	60	>=60	female	non-hispanic black	married	3.41	>1	High school	25.56	¡Ý25 to <30	mild	never	NA	no	yes	yes	yes	no	61.25	Moderate_CVH	11412.53202	2853.133005
36899	2005-2006	2	50	36	<60	female	non-hispanic white	never married	5	>1	More than High school	49.05	>=30	mild	now	no	no	yes	yes	no	no	52.5	Moderate_CVH	94520.61462	23630.15365
36903	2005-2006	1	57	38	<60	male	non-hispanic white	married	4.42	>1	More than High school	27.77	¡Ý25 to <30	mild	never	NA	no	yes	no	no	no	75.625	Moderate_CVH	98945.16223	24736.29056
36904	2005-2006	1	52	28	<60	male	non-hispanic black	living with partner	2.09	>1	More than High school	28.38	¡Ý25 to <30	mild	never	NA	no	no	no	no	no	62.5	Moderate_CVH	24771.30761	6192.826902
36908	2005-2006	1	55	66	>=60	male	non-hispanic black	married	3.12	>1	More than High school	32.73	>=30	never	never	NA	no	no	yes	no	no	57.5	Moderate_CVH	9496.157668	2374.039417
36909	2005-2006	1	53	40	<60	female	mexican american	married	3.1	>1	More than High school	41.55	>=30	moderate	never	no	no	yes	yes	no	yes	56.25	Moderate_CVH	18615.75845	4653.939613
36915	2005-2006	1	57	41	<60	male	non-hispanic white	living with partner	0.62	<=1	High school	23.86	<25	moderate	now	NA	no	yes	yes	no	yes	55.625	Moderate_CVH	46463.41452	11615.85363
36916	2005-2006	2	57	40	<60	male	mexican american	married	2.75	>1	Less than High school	33.63	>=30	heavy	former	NA	no	no	no	no	no	56.875	Moderate_CVH	19974.87432	4993.71858
36917	2005-2006	2	49	40	<60	female	others	never married	0.95	<=1	Less than High school	27.06	¡Ý25 to <30	never	never	no	no	yes	no	no	no	58.125	Moderate_CVH	34599.22098	8649.805245
36918	2005-2006	1	45	85	>=60	male	non-hispanic white	married	0.82	<=1	Less than High school	27.29	¡Ý25 to <30	former	never	NA	yes	yes	yes	no	no	56.875	Moderate_CVH	10781.8169	2695.454226
36925	2005-2006	2	47	25	<60	female	non-hispanic white	living with partner	1.74	>1	More than High school	27.11	¡Ý25 to <30	heavy	former	no	no	no	yes	no	yes	65.625	Moderate_CVH	80635.51874	20158.87969
36931	2005-2006	2	44	81	>=60	male	non-hispanic white	widowed	1.22	>1	More than High school	30.12	>=30	mild	never	NA	no	yes	yes	no	no	63.75	Moderate_CVH	10175.46402	2543.866004
36932	2005-2006	2	47	85	>=60	female	others	widowed	5	>1	Less than High school	31.8	>=30	former	never	NA	no	yes	yes	yes	yes	55	Moderate_CVH	39661.04153	9915.260382
36935	2005-2006	1	49	34	<60	female	non-hispanic black	married	3.62	>1	More than High school	44.25	>=30	mild	never	no	no	yes	yes	no	no	70.625	Moderate_CVH	35935.15916	8983.789789
36941	2005-2006	2	49	66	>=60	female	non-hispanic white	married	2	>1	High school	33.01	>=30	never	never	NA	no	no	no	no	no	67.5	Moderate_CVH	65448.95774	16362.23943
36947	2005-2006	2	53	85	>=60	female	non-hispanic white	widowed	0.76	<=1	High school	26.2	¡Ý25 to <30	former	never	NA	yes	yes	no	no	no	65.625	Moderate_CVH	42296.43676	10574.10919
36950	2005-2006	1	52	67	>=60	male	non-hispanic black	married	1.45	>1	Less than High school	37.97	>=30	former	former	NA	yes	yes	yes	yes	yes	36.875	Low_CVH	9871.088409	2467.772102
36952	2005-2006	2	49	78	>=60	male	non-hispanic white	married	1.89	>1	More than High school	21.18	<25	former	former	NA	no	yes	no	no	no	61.25	Moderate_CVH	40961.72936	10240.43234
36955	2005-2006	1	52	25	<60	male	non-hispanic black	living with partner	4.91	>1	More than High school	23.02	<25	heavy	now	NA	no	yes	no	no	no	60	Moderate_CVH	24771.30761	6192.826902
36959	2005-2006	2	46	80	>=60	male	non-hispanic white	married	1.14	>1	Less than High school	24.92	<25	mild	never	NA	no	no	yes	no	no	65.625	Moderate_CVH	11240.85015	2810.212536
36965	2005-2006	2	55	33	<60	male	non-hispanic white	married	2.25	>1	High school	48.34	>=30	heavy	never	NA	no	no	no	no	yes	50	Moderate_CVH	98945.16223	24736.29056
36969	2005-2006	1	48	39	<60	male	non-hispanic black	living with partner	2.18	>1	Less than High school	25.39	¡Ý25 to <30	heavy	now	NA	no	no	no	no	no	58.125	Moderate_CVH	23555.08695	5888.771739
36971	2005-2006	1	45	60	>=60	female	non-hispanic white	married	2.26	>1	More than High school	35.62	>=30	heavy	former	NA	no	yes	yes	no	yes	59.375	Moderate_CVH	73135.45547	18283.86387
36974	2005-2006	1	55	65	>=60	male	mexican american	married	1.15	>1	Less than High school	23.84	<25	former	former	NA	yes	yes	no	no	yes	58.125	Moderate_CVH	3649.839509	912.4598773
36975	2005-2006	1	51	75	>=60	male	non-hispanic white	married	5	>1	More than High school	25.31	¡Ý25 to <30	mild	former	NA	no	yes	no	no	yes	54.375	Moderate_CVH	33553.12082	8388.280205
36976	2005-2006	1	49	20	<60	female	non-hispanic black	never married	0.38	<=1	More than High school	34.97	>=30	never	former	no	no	yes	no	no	no	73.75	Moderate_CVH	32381.4766	8095.36915
36977	2005-2006	1	55	60	>=60	male	non-hispanic white	married	2.34	>1	More than High school	24.37	<25	mild	former	NA	no	yes	yes	no	no	79.375	Moderate_CVH	64675.29667	16168.82417
36978	2005-2006	1	48	67	>=60	female	mexican american	married	3.11	>1	Less than High school	28.05	¡Ý25 to <30	former	former	NA	no	yes	yes	no	no	51.875	Moderate_CVH	10440.03549	2610.008873
36980	2005-2006	2	50	59	<60	female	non-hispanic black	divorced	0.1	<=1	Less than High school	35.22	>=30	former	never	no	no	no	yes	no	no	57.5	Moderate_CVH	25599.21534	6399.803834
36981	2005-2006	1	58	65	>=60	male	mexican american	married	1.77	>1	More than High school	35.75	>=30	heavy	former	NA	yes	yes	yes	yes	no	50.625	Moderate_CVH	4166.152326	1041.538082
36984	2005-2006	2	56	38	<60	male	mexican american	married	1.25	>1	High school	24.86	<25	heavy	never	NA	no	yes	no	no	no	76.875	Moderate_CVH	28225.10827	7056.277066
36987	2005-2006	1	55	40	<60	female	non-hispanic white	never married	4.7	>1	More than High school	21.14	<25	mild	never	no	no	yes	no	no	no	95	High_CVH	93324.42374	23331.10594
36992	2005-2006	1	51	49	<60	female	non-hispanic black	married	2.88	>1	More than High school	30.53	>=30	mild	never	no	no	no	yes	yes	no	75	Moderate_CVH	23949.7053	5987.426324
36995	2005-2006	1	51	45	<60	male	non-hispanic black	married	5	>1	More than High school	30.24	>=30	mild	former	NA	no	no	no	no	no	78.75	Moderate_CVH	21367.26979	5341.817448
36998	2005-2006	1	45	55	<60	female	non-hispanic white	married	5	>1	More than High school	25.87	¡Ý25 to <30	mild	former	no	no	yes	no	no	no	65	Moderate_CVH	92380.93894	23095.23473
37001	2005-2006	1	44	32	<60	female	non-hispanic black	married	2.8	>1	High school	39.44	>=30	mild	never	no	no	yes	no	no	yes	71.875	Moderate_CVH	26749.43964	6687.35991
37006	2005-2006	2	46	29	<60	male	non-hispanic black	living with partner	1	<=1	Less than High school	31.81	>=30	mild	now	NA	no	yes	no	no	yes	33.125	Low_CVH	26168.62261	6542.155652
37012	2005-2006	2	57	60	>=60	female	mexican american	divorced	5	>1	More than High school	21.67	<25	former	never	NA	no	yes	yes	no	no	67.5	Moderate_CVH	7192.435376	1798.108844
37020	2005-2006	1	50	43	<60	female	non-hispanic white	married	4.55	>1	More than High school	19.62	<25	mild	never	no	no	no	no	no	no	87.5	High_CVH	107619.5639	26904.89097
37021	2005-2006	1	56	24	<60	male	mexican american	married	0.95	<=1	Less than High school	25.1	¡Ý25 to <30	heavy	never	NA	no	yes	no	no	no	73.125	Moderate_CVH	25457.60097	6364.400244
37023	2005-2006	1	45	39	<60	female	non-hispanic white	never married	4.6	>1	More than High school	31.55	>=30	mild	never	no	no	no	no	no	no	86.25	High_CVH	91553.46742	22888.36686
37025	2005-2006	1	54	83	>=60	male	non-hispanic white	married	1.64	>1	High school	21.13	<25	never	never	NA	no	no	no	no	no	85.625	High_CVH	24679.20398	6169.800996
37027	2005-2006	1	48	59	<60	female	mexican american	separated	2.49	>1	More than High school	27.45	¡Ý25 to <30	former	never	no	no	yes	yes	no	no	57.5	Moderate_CVH	17317.6713	4329.417825
37031	2005-2006	2	54	53	<60	female	non-hispanic black	married	5	>1	More than High school	40.55	>=30	moderate	now	no	yes	yes	yes	no	yes	23.125	Low_CVH	29738.94175	7434.735438
37033	2005-2006	1	51	70	>=60	male	non-hispanic black	married	4.65	>1	More than High school	34.76	>=30	former	never	NA	no	no	yes	yes	no	51.875	Moderate_CVH	9994.129567	2498.532392
37034	2005-2006	2	47	35	<60	male	non-hispanic white	married	2.4	>1	More than High school	50.19	>=30	moderate	former	NA	no	yes	no	no	yes	48.125	Low_CVH	88673.87507	22168.46877
37038	2005-2006	2	54	49	<60	male	non-hispanic black	never married	4.08	>1	High school	27.61	¡Ý25 to <30	former	never	NA	no	yes	no	no	no	82.5	High_CVH	27620.15481	6905.038702
37040	2005-2006	2	50	51	<60	female	non-hispanic black	married	0.91	<=1	More than High school	36.24	>=30	former	never	no	no	yes	yes	yes	no	46.875	Low_CVH	25599.21534	6399.803834
37046	2005-2006	1	56	45	<60	female	non-hispanic black	married	3.11	>1	More than High school	35	>=30	mild	never	no	no	no	no	no	no	66.25	Moderate_CVH	34525.16262	8631.290656
37047	2005-2006	1	53	84	>=60	male	non-hispanic white	married	2.71	>1	More than High school	27.5	¡Ý25 to <30	moderate	former	NA	no	yes	yes	no	no	56.25	Moderate_CVH	24208.60411	6052.151027
37048	2005-2006	2	45	52	<60	female	non-hispanic black	never married	1.69	>1	Less than High school	28.59	¡Ý25 to <30	never	never	no	yes	yes	yes	no	no	46.875	Low_CVH	19208.92423	4802.231058
37049	2005-2006	2	47	70	>=60	female	mexican american	married	5	>1	Less than High school	22.75	<25	never	never	NA	no	yes	no	no	no	81.875	High_CVH	19696.79834	4924.199585
37050	2005-2006	1	50	69	>=60	male	non-hispanic black	widowed	0.73	<=1	High school	29.04	¡Ý25 to <30	former	former	NA	yes	yes	yes	yes	no	59.375	Moderate_CVH	11522.28255	2880.570638
37056	2005-2006	2	46	45	<60	male	non-hispanic white	married	0.96	<=1	More than High school	31.24	>=30	mild	never	NA	no	yes	no	no	yes	67.5	Moderate_CVH	36956.99903	9239.249759
37066	2005-2006	1	50	67	>=60	male	non-hispanic white	married	2.34	>1	High school	26.77	¡Ý25 to <30	heavy	former	NA	yes	yes	yes	yes	no	65.625	Moderate_CVH	70999.02435	17749.75609
37069	2005-2006	2	47	75	>=60	male	non-hispanic white	married	1.67	>1	High school	21.81	<25	mild	now	NA	yes	yes	no	no	no	76.25	Moderate_CVH	19132.13252	4783.03313
37071	2005-2006	1	44	59	<60	male	non-hispanic black	never married	2.93	>1	High school	25.67	¡Ý25 to <30	moderate	never	NA	no	yes	yes	no	no	80.625	High_CVH	21777.69749	5444.424373
37074	2005-2006	1	50	53	<60	male	mexican american	married	0.62	<=1	Less than High school	26.65	¡Ý25 to <30	moderate	never	NA	no	yes	no	no	no	64.375	Moderate_CVH	22723.67908	5680.919769
37075	2005-2006	1	51	61	>=60	female	non-hispanic black	married	4.68	>1	More than High school	18.53	<25	former	never	NA	no	no	yes	no	no	65.625	Moderate_CVH	18844.17692	4711.04423
37077	2005-2006	1	56	31	<60	female	non-hispanic black	married	0.36	<=1	More than High school	24.32	<25	former	never	no	no	yes	no	no	no	88.75	High_CVH	38321.26488	9580.316221
37078	2005-2006	1	45	45	<60	female	non-hispanic white	married	2.05	>1	More than High school	25.3	¡Ý25 to <30	former	now	no	yes	yes	no	no	no	55	Moderate_CVH	92950.24721	23237.5618
37081	2005-2006	1	54	21	<60	female	non-hispanic white	married	1.17	>1	More than High school	26.08	¡Ý25 to <30	never	never	no	no	yes	no	no	no	79.375	Moderate_CVH	72492.92152	18123.23038
37088	2005-2006	1	44	66	>=60	male	others	married	3.74	>1	Less than High school	28.86	¡Ý25 to <30	mild	former	NA	no	yes	yes	no	yes	46.875	Low_CVH	59039.7351	14759.93377
37091	2005-2006	2	50	63	>=60	male	non-hispanic white	married	1.44	>1	High school	32.59	>=30	heavy	now	NA	yes	yes	yes	no	no	67.5	Moderate_CVH	72845.86428	18211.46607
37092	2005-2006	1	54	26	<60	female	mexican american	married	3.1	>1	High school	26.16	¡Ý25 to <30	moderate	never	no	no	yes	no	no	no	81.875	High_CVH	19406.36845	4851.592112
37102	2005-2006	2	54	24	<60	male	mexican american	married	3.13	>1	More than High school	31.73	>=30	heavy	never	NA	no	yes	no	no	yes	69.375	Moderate_CVH	21716.88592	5429.221479
37105	2005-2006	1	54	56	<60	female	non-hispanic white	married	5	>1	More than High school	21.84	<25	never	never	no	no	yes	no	no	no	81.25	High_CVH	100032.2885	25008.07212
37106	2005-2006	2	52	50	<60	male	non-hispanic white	married	5	>1	More than High school	28.72	¡Ý25 to <30	mild	former	NA	no	yes	no	no	no	68.125	Moderate_CVH	69450.30264	17362.57566
37108	2005-2006	2	47	36	<60	female	non-hispanic white	divorced	0.97	<=1	High school	34.76	>=30	heavy	former	no	no	yes	no	no	no	60	Moderate_CVH	56738.52301	14184.63075
37114	2005-2006	2	49	29	<60	female	non-hispanic black	never married	0	<=1	High school	28.43	¡Ý25 to <30	former	now	no	no	yes	yes	yes	no	41.875	Low_CVH	25859.30067	6464.825167
37115	2005-2006	1	53	62	>=60	female	mexican american	married	0.82	<=1	Less than High school	30.88	>=30	former	never	NA	no	yes	yes	yes	no	55	Moderate_CVH	7622.876993	1905.719248
37117	2005-2006	1	53	45	<60	female	non-hispanic white	divorced	1.12	>1	More than High school	30.22	>=30	former	never	no	no	yes	yes	yes	no	30	Low_CVH	44646.64784	11161.66196
37122	2005-2006	2	50	40	<60	female	non-hispanic white	married	4.25	>1	High school	20.37	<25	mild	never	no	no	no	no	no	no	75	Moderate_CVH	41321.91989	10330.47997
37127	2005-2006	2	58	71	>=60	female	non-hispanic black	divorced	2.35	>1	More than High school	22.61	<25	former	former	NA	no	yes	yes	no	no	74.375	Moderate_CVH	21981.85773	5495.464432
37128	2005-2006	1	50	64	>=60	female	non-hispanic black	widowed	3.12	>1	Less than High school	29.77	¡Ý25 to <30	former	former	NA	no	no	no	no	no	56.875	Moderate_CVH	17906.21411	4476.553527
37130	2005-2006	2	50	82	>=60	male	non-hispanic white	married	1.48	>1	Less than High school	28.75	¡Ý25 to <30	mild	former	NA	yes	yes	yes	no	no	53.125	Moderate_CVH	25034.37971	6258.594927
37132	2005-2006	2	44	48	<60	female	non-hispanic white	divorced	0.6	<=1	More than High school	21.36	<25	former	now	no	no	yes	no	no	no	54.375	Moderate_CVH	40124.94826	10031.23706
37134	2005-2006	2	47	75	>=60	female	non-hispanic white	married	3.03	>1	More than High school	43.17	>=30	former	never	NA	yes	yes	yes	no	yes	51.25	Moderate_CVH	66398.88783	16599.72196
37136	2005-2006	1	49	40	<60	female	non-hispanic white	married	5	>1	High school	32.72	>=30	moderate	never	no	no	yes	no	no	no	61.25	Moderate_CVH	117359.687	29339.92174
37138	2005-2006	1	46	66	>=60	male	mexican american	never married	1	<=1	More than High school	36.49	>=30	mild	former	NA	no	yes	yes	no	no	63.75	Moderate_CVH	12931.29307	3232.823266
37140	2005-2006	1	55	45	<60	female	mexican american	married	0.79	<=1	More than High school	23.32	<25	never	never	no	no	yes	no	no	no	93.75	High_CVH	16887.65093	4221.912734
37147	2005-2006	2	58	60	>=60	male	mexican american	married	3.21	>1	Less than High school	23.64	<25	former	never	NA	no	yes	no	yes	no	58.75	Moderate_CVH	4283.025702	1070.756426
37148	2005-2006	2	46	84	>=60	male	non-hispanic white	widowed	1.38	>1	Less than High school	32.54	>=30	former	former	NA	no	yes	no	no	no	53.125	Moderate_CVH	25279.54816	6319.887041
37151	2005-2006	2	46	55	<60	female	non-hispanic white	married	4.24	>1	High school	23.93	<25	heavy	now	no	no	yes	yes	yes	yes	56.875	Moderate_CVH	102437.1276	25609.28189
37154	2005-2006	2	50	83	>=60	female	non-hispanic white	married	1.82	>1	High school	29.27	¡Ý25 to <30	never	never	NA	yes	yes	yes	yes	no	52.5	Moderate_CVH	34063.13917	8515.784792
37155	2005-2006	1	45	49	<60	male	non-hispanic white	married	5	>1	More than High school	34.62	>=30	mild	never	NA	no	yes	no	no	yes	70	Moderate_CVH	88900.98856	22225.24714
37163	2005-2006	2	55	23	<60	male	mexican american	living with partner	1.87	>1	High school	24.56	<25	heavy	now	NA	no	no	no	no	no	85	High_CVH	28096.74621	7024.186553
37164	2005-2006	1	46	52	<60	male	non-hispanic white	divorced	0.42	<=1	More than High school	21.7	<25	former	former	NA	no	yes	no	no	no	69.375	Moderate_CVH	36042.00726	9010.501814
37174	2005-2006	1	49	63	>=60	female	non-hispanic black	married	4.97	>1	High school	30.77	>=30	never	never	NA	no	yes	yes	no	no	56.25	Moderate_CVH	12841.02244	3210.255611
37176	2005-2006	2	55	38	<60	male	others	married	5	>1	More than High school	32.66	>=30	moderate	never	NA	no	yes	yes	no	no	58.75	Moderate_CVH	98945.16223	24736.29056
37179	2005-2006	2	44	81	>=60	male	non-hispanic white	married	2.17	>1	High school	22.84	<25	former	former	NA	no	yes	yes	no	yes	75.625	Moderate_CVH	21709.6568	5427.414201
37188	2005-2006	1	49	78	>=60	male	non-hispanic black	divorced	1.38	>1	High school	30.94	>=30	mild	never	NA	no	yes	yes	no	no	59.375	Moderate_CVH	14666.36684	3666.59171
37193	2005-2006	1	49	38	<60	female	non-hispanic black	never married	3.12	>1	High school	36.32	>=30	moderate	never	no	no	no	yes	no	no	70.625	Moderate_CVH	26583.01745	6645.754363
37196	2005-2006	1	56	50	<60	female	mexican american	living with partner	5	>1	Less than High school	24.11	<25	heavy	never	no	no	yes	yes	no	yes	56.875	Moderate_CVH	22334.04413	5583.511031
37206	2005-2006	2	49	33	<60	male	non-hispanic white	living with partner	0.81	<=1	More than High school	25.36	¡Ý25 to <30	heavy	now	NA	no	yes	no	no	no	63.75	Moderate_CVH	74232.75754	18558.18939
37208	2005-2006	2	47	70	>=60	female	non-hispanic white	married	3.41	>1	More than High school	26.33	¡Ý25 to <30	mild	never	NA	no	no	no	no	no	81.875	High_CVH	62964.65964	15741.16491
37210	2005-2006	1	47	72	>=60	female	non-hispanic white	widowed	1.15	>1	High school	50.13	>=30	former	former	NA	yes	yes	yes	yes	yes	30	Low_CVH	45549.63691	11387.40923
37212	2005-2006	1	54	47	<60	male	non-hispanic white	married	5	>1	High school	29.5	¡Ý25 to <30	former	never	NA	no	yes	no	no	yes	67.5	Moderate_CVH	95943.62937	23985.90734
37218	2005-2006	2	47	80	>=60	female	non-hispanic white	widowed	1.22	>1	Less than High school	40.86	>=30	never	never	NA	no	yes	yes	yes	no	43.125	Low_CVH	36954.91278	9238.728196
37225	2005-2006	2	46	82	>=60	female	non-hispanic white	married	3.03	>1	More than High school	33.09	>=30	former	former	NA	no	yes	yes	no	no	55.625	Moderate_CVH	37715.68988	9428.922469
37233	2005-2006	1	57	27	<60	female	non-hispanic white	married	4.89	>1	High school	29.51	¡Ý25 to <30	heavy	former	no	no	yes	no	no	no	60	Moderate_CVH	90276.25637	22569.06409
37238	2005-2006	1	53	36	<60	male	mexican american	married	4.97	>1	More than High school	33.77	>=30	mild	never	NA	no	yes	no	no	yes	67.5	Moderate_CVH	28463.4836	7115.8709
37239	2005-2006	1	56	20	<60	male	mexican american	never married	5	>1	High school	21.81	<25	never	never	NA	no	yes	no	no	no	81.25	High_CVH	25212.02752	6303.00688
37240	2005-2006	2	53	34	<60	female	mexican american	married	0.73	<=1	Less than High school	27.56	¡Ý25 to <30	heavy	never	no	no	no	no	no	no	71.25	Moderate_CVH	26963.12262	6740.780656
37241	2005-2006	2	46	57	<60	female	non-hispanic white	married	5	>1	More than High school	24.19	<25	former	never	no	no	yes	no	no	yes	95	High_CVH	87518.87206	21879.71801
37243	2005-2006	2	48	64	>=60	male	non-hispanic white	married	5	>1	High school	23.91	<25	moderate	former	NA	no	yes	no	no	no	81.875	High_CVH	68158.07718	17039.5193
37248	2005-2006	2	50	67	>=60	male	non-hispanic black	married	5	>1	More than High school	31.02	>=30	former	former	NA	no	yes	yes	no	no	65.625	Moderate_CVH	9822.593374	2455.648344
37250	2005-2006	1	48	33	<60	female	non-hispanic white	divorced	3.01	>1	More than High school	34.49	>=30	moderate	never	no	no	yes	no	no	no	71.25	Moderate_CVH	107918.3308	26979.5827
37252	2005-2006	2	46	78	>=60	male	non-hispanic white	married	1.89	>1	Less than High school	23.31	<25	mild	former	NA	no	yes	no	no	no	73.125	Moderate_CVH	44231.16725	11057.79181
37256	2005-2006	1	58	53	<60	male	mexican american	divorced	0.82	<=1	More than High school	22.31	<25	former	former	NA	yes	no	yes	no	no	68.75	Moderate_CVH	21063.3225	5265.830625
37257	2005-2006	2	44	29	<60	male	non-hispanic white	married	5	>1	More than High school	23.12	<25	moderate	now	NA	no	no	no	no	no	77.5	Moderate_CVH	85112.45149	21278.11287
37260	2005-2006	1	45	32	<60	male	non-hispanic white	married	0.83	<=1	More than High school	40.6	>=30	mild	never	NA	no	no	yes	no	yes	60	Moderate_CVH	38288.88031	9572.220077
37263	2005-2006	1	46	30	<60	male	non-hispanic white	never married	1.19	>1	High school	24.19	<25	never	never	NA	no	no	no	no	no	80	High_CVH	45132.88428	11283.22107
37271	2005-2006	2	54	37	<60	male	non-hispanic white	married	4.22	>1	More than High school	32	>=30	moderate	now	NA	no	yes	yes	no	yes	41.875	Low_CVH	77222.8434	19305.71085
37274	2005-2006	2	57	21	<60	male	mexican american	married	1.51	>1	Less than High school	24.84	<25	moderate	never	NA	no	no	no	no	yes	87.5	High_CVH	22108.79504	5527.19876
37275	2005-2006	1	55	61	>=60	male	non-hispanic black	living with partner	5	>1	More than High school	27.89	¡Ý25 to <30	mild	former	NA	no	no	yes	no	yes	78.125	Moderate_CVH	10123.40403	2530.851008
37277	2005-2006	2	52	37	<60	female	non-hispanic black	married	2.25	>1	More than High school	26.56	¡Ý25 to <30	moderate	never	no	no	yes	no	no	no	86.25	High_CVH	26377.32175	6594.330436
37278	2005-2006	2	48	77	>=60	male	non-hispanic white	married	3.79	>1	Less than High school	26.07	¡Ý25 to <30	mild	former	NA	yes	yes	no	yes	no	76.875	Moderate_CVH	41194.5917	10298.64792
37279	2005-2006	2	53	43	<60	female	non-hispanic white	living with partner	1.36	>1	More than High school	31.76	>=30	former	now	no	yes	yes	no	yes	no	28.125	Low_CVH	51748.66167	12937.16542
37283	2005-2006	1	58	40	<60	male	mexican american	married	1.57	>1	Less than High school	26.26	¡Ý25 to <30	heavy	now	NA	no	yes	no	no	no	51.25	Moderate_CVH	15320.93528	3830.233819
37286	2005-2006	1	51	44	<60	male	others	married	0.8	<=1	Less than High school	32.98	>=30	former	former	NA	no	yes	no	no	no	58.125	Moderate_CVH	27902.03008	6975.50752
37289	2005-2006	1	54	28	<60	male	non-hispanic white	married	4.68	>1	More than High school	20.68	<25	mild	former	NA	no	yes	yes	no	no	81.25	High_CVH	92964.53984	23241.13496
37295	2005-2006	2	50	22	<60	male	others	never married	2.55	>1	More than High school	32.61	>=30	moderate	never	NA	no	yes	no	no	no	65	Moderate_CVH	25469.73308	6367.433269
37296	2005-2006	1	51	46	<60	female	non-hispanic black	never married	0.53	<=1	Less than High school	30.38	>=30	former	never	no	no	yes	no	no	no	60	Moderate_CVH	20436.7254	5109.181349
37301	2005-2006	2	46	53	<60	female	non-hispanic white	married	2.27	>1	More than High school	29.48	¡Ý25 to <30	heavy	former	no	no	yes	no	no	no	72.5	Moderate_CVH	102437.1276	25609.28189
37304	2005-2006	2	53	82	>=60	male	non-hispanic white	married	1.27	>1	Less than High school	24.14	<25	former	never	NA	no	yes	yes	no	no	79.375	Moderate_CVH	13106.73471	3276.683678
37305	2005-2006	2	56	40	<60	female	non-hispanic black	married	4.8	>1	More than High school	23.59	<25	former	former	no	no	yes	no	no	no	75.625	Moderate_CVH	22309.46841	5577.367103
37307	2005-2006	2	51	29	<60	female	non-hispanic black	never married	3.21	>1	More than High school	25.01	¡Ý25 to <30	never	never	no	no	no	no	no	yes	80	High_CVH	23060.79402	5765.198506
37308	2005-2006	2	53	26	<60	male	mexican american	married	0.74	<=1	Less than High school	42.51	>=30	heavy	never	NA	no	yes	yes	no	yes	48.125	Low_CVH	26197.22188	6549.305469
37311	2005-2006	2	48	62	>=60	male	non-hispanic white	married	3.98	>1	High school	35.38	>=30	former	never	NA	yes	yes	yes	yes	no	65.625	Moderate_CVH	67382.46849	16845.61712
37312	2005-2006	2	48	76	>=60	male	non-hispanic white	married	3.41	>1	More than High school	31.21	>=30	moderate	former	NA	no	yes	yes	no	no	53.75	Moderate_CVH	43926.9464	10981.7366
37316	2005-2006	1	53	32	<60	male	mexican american	living with partner	0.71	<=1	High school	27.85	¡Ý25 to <30	mild	former	NA	no	yes	no	no	yes	74.375	Moderate_CVH	28463.4836	7115.8709
37326	2005-2006	1	57	41	<60	female	non-hispanic white	divorced	4.87	>1	More than High school	34.07	>=30	heavy	now	no	no	yes	yes	no	no	41.25	Low_CVH	156152.1807	39038.04517
37327	2005-2006	2	52	79	>=60	male	non-hispanic white	married	5	>1	More than High school	22.79	<25	mild	never	NA	no	yes	no	no	yes	80	High_CVH	35315.5389	8828.884725
37329	2005-2006	2	49	69	>=60	female	non-hispanic white	living with partner	1.42	>1	Less than High school	34.47	>=30	never	now	NA	no	yes	no	no	no	50	Moderate_CVH	38115.25852	9528.814629
37330	2005-2006	1	50	68	>=60	female	non-hispanic white	married	2.34	>1	More than High school	20.17	<25	former	former	NA	no	no	no	no	yes	78.125	Moderate_CVH	77058.53626	19264.63406
37332	2005-2006	1	47	46	<60	female	non-hispanic white	divorced	3.9	>1	Less than High school	25.66	¡Ý25 to <30	heavy	now	no	yes	no	yes	no	no	60.625	Moderate_CVH	100625.4443	25156.36108
37336	2005-2006	2	49	34	<60	female	non-hispanic black	married	0.7	<=1	High school	36.92	>=30	former	now	no	no	yes	no	no	no	60.625	Moderate_CVH	28697.21158	7174.302894
37339	2005-2006	2	57	40	<60	male	mexican american	married	3.5	>1	Less than High school	36.59	>=30	moderate	former	NA	no	yes	no	no	no	68.75	Moderate_CVH	19974.87432	4993.71858
37342	2005-2006	2	48	24	<60	female	non-hispanic white	never married	2.55	>1	More than High school	30.98	>=30	heavy	now	no	no	yes	no	no	no	64.375	Moderate_CVH	70837.20846	17709.30211
37350	2005-2006	1	49	60	>=60	female	non-hispanic white	divorced	1.56	>1	More than High school	23.15	<25	mild	former	NA	no	yes	no	no	no	56.25	Moderate_CVH	46439.69524	11609.92381
37352	2005-2006	2	46	51	<60	female	non-hispanic white	married	4.75	>1	High school	20.22	<25	former	now	no	no	yes	no	no	no	66.25	Moderate_CVH	72691.69554	18172.92388
37353	2005-2006	2	55	45	<60	male	mexican american	married	0.86	<=1	Less than High school	24.4	<25	heavy	never	NA	no	yes	no	no	no	75	Moderate_CVH	26377.00369	6594.250922
37354	2005-2006	1	52	36	<60	male	non-hispanic white	married	5	>1	More than High school	26.66	¡Ý25 to <30	mild	never	NA	no	yes	no	no	no	73.75	Moderate_CVH	73025.4552	18256.3638
37358	2005-2006	1	57	23	<60	male	non-hispanic white	married	5	>1	More than High school	30.47	>=30	mild	never	NA	no	yes	no	no	yes	62.5	Moderate_CVH	144712.2432	36178.0608
37361	2005-2006	1	51	66	>=60	female	others	married	5	>1	More than High school	23.33	<25	never	never	NA	no	yes	yes	no	no	81.875	High_CVH	55132.49465	13783.12366
37363	2005-2006	2	54	25	<60	male	others	married	3.61	>1	More than High school	22.52	<25	mild	former	NA	no	no	no	no	yes	75	Moderate_CVH	90053.00441	22513.2511
37367	2005-2006	2	48	54	<60	male	non-hispanic white	married	1.05	>1	More than High school	30.27	>=30	mild	former	NA	no	yes	no	no	yes	55.625	Moderate_CVH	87379.53555	21844.88389
37369	2005-2006	1	51	70	>=60	male	non-hispanic black	married	5	>1	More than High school	26.8	¡Ý25 to <30	former	former	NA	no	no	no	no	yes	63.125	Moderate_CVH	9994.129567	2498.532392
37373	2005-2006	2	53	77	>=60	female	non-hispanic white	married	2.27	>1	High school	33.26	>=30	never	never	NA	yes	yes	yes	yes	yes	56.25	Moderate_CVH	55483.1472	13870.7868
37374	2005-2006	1	54	31	<60	male	non-hispanic white	married	5	>1	More than High school	22.27	<25	never	never	NA	no	yes	yes	no	no	75	Moderate_CVH	79454.15737	19863.53934
37377	2005-2006	1	51	43	<60	female	non-hispanic black	married	5	>1	More than High school	32.32	>=30	never	never	no	no	no	no	no	no	66.25	Moderate_CVH	20472.39075	5118.097689
37378	2005-2006	1	49	65	>=60	male	non-hispanic white	married	5	>1	More than High school	26.17	¡Ý25 to <30	moderate	former	NA	no	yes	yes	no	yes	47.5	Low_CVH	78681.75885	19670.43971
37382	2005-2006	2	58	58	<60	male	non-hispanic black	widowed	0.93	<=1	More than High school	26.55	¡Ý25 to <30	mild	never	NA	no	yes	yes	yes	no	62.5	Moderate_CVH	21360.74219	5340.185547
37385	2005-2006	1	46	46	<60	male	mexican american	divorced	0.75	<=1	High school	25.48	¡Ý25 to <30	heavy	now	NA	no	yes	yes	yes	no	40.625	Low_CVH	21578.65003	5394.662508
37386	2005-2006	2	53	61	>=60	male	mexican american	married	4.92	>1	High school	28.5	¡Ý25 to <30	heavy	former	NA	yes	yes	yes	no	no	64.375	Moderate_CVH	9455.851516	2363.962879
37388	2005-2006	2	50	73	>=60	male	non-hispanic white	married	3.79	>1	More than High school	26.5	¡Ý25 to <30	mild	former	NA	no	no	no	yes	yes	67.5	Moderate_CVH	41181.7806	10295.44515
37389	2005-2006	1	53	71	>=60	male	non-hispanic white	widowed	0.69	<=1	Less than High school	23	<25	former	now	NA	yes	yes	yes	no	no	51.875	Moderate_CVH	16968.44534	4242.111335
37393	2005-2006	2	47	31	<60	female	non-hispanic white	married	5	>1	More than High school	41.5	>=30	heavy	never	no	no	no	no	no	no	71.875	Moderate_CVH	111510.4419	27877.61047
37394	2005-2006	2	49	68	>=60	female	non-hispanic white	widowed	2.55	>1	Less than High school	31.81	>=30	former	never	NA	no	yes	no	no	no	68.75	Moderate_CVH	70884.11398	17721.02849
37395	2005-2006	1	55	22	<60	male	mexican american	separated	0.79	<=1	Less than High school	22.28	<25	heavy	now	NA	no	yes	no	no	no	64.375	Moderate_CVH	20718.35751	5179.589376
37400	2005-2006	1	44	42	<60	female	non-hispanic white	married	4.01	>1	More than High school	21.8	<25	mild	never	no	no	yes	yes	no	no	75	Moderate_CVH	79008.59522	19752.14881
37404	2005-2006	1	52	30	<60	female	non-hispanic black	married	3.11	>1	More than High school	27.67	¡Ý25 to <30	never	never	no	no	yes	no	no	no	69.375	Moderate_CVH	31214.62322	7803.655805
37410	2005-2006	1	57	29	<60	male	non-hispanic white	married	5	>1	More than High school	25.13	¡Ý25 to <30	moderate	never	NA	no	yes	no	no	no	61.875	Moderate_CVH	115769.7946	28942.44864
37413	2005-2006	2	55	62	>=60	female	mexican american	living with partner	1.23	>1	More than High school	31.56	>=30	mild	never	NA	yes	yes	yes	no	yes	56.25	Moderate_CVH	9409.032694	2352.258174
37418	2005-2006	1	45	21	<60	female	non-hispanic white	never married	1.37	>1	More than High school	20.49	<25	moderate	now	no	no	yes	no	no	no	67.5	Moderate_CVH	66948.02506	16737.00627
37419	2005-2006	2	50	65	>=60	male	non-hispanic black	married	2.05	>1	High school	33.41	>=30	former	former	NA	yes	no	yes	no	yes	65	Moderate_CVH	9822.593374	2455.648344
37426	2005-2006	1	46	43	<60	female	others	divorced	1.26	>1	More than High school	24.86	<25	heavy	now	no	no	yes	yes	no	no	58.125	Moderate_CVH	40448.109	10112.02725
37429	2005-2006	2	44	57	<60	female	others	married	5	>1	More than High school	32.18	>=30	mild	never	no	no	yes	yes	no	yes	48.75	Low_CVH	77644.89434	19411.22359
37436	2005-2006	2	47	77	>=60	male	non-hispanic white	married	1.52	>1	Less than High school	43.79	>=30	former	never	NA	yes	yes	yes	yes	no	53.75	Moderate_CVH	22062.12076	5515.530191
37440	2005-2006	2	46	53	<60	male	non-hispanic white	divorced	1.12	>1	High school	31.7	>=30	moderate	now	NA	yes	yes	yes	no	no	35.625	Low_CVH	33904.98584	8476.24646
37442	2005-2006	2	45	55	<60	female	non-hispanic black	never married	5	>1	More than High school	44.86	>=30	heavy	former	no	no	yes	yes	no	no	49.375	Low_CVH	19365.84957	4841.462391
37447	2005-2006	2	56	29	<60	male	non-hispanic black	living with partner	2.22	>1	High school	23.45	<25	moderate	now	NA	no	yes	yes	no	no	47.5	Low_CVH	19525.758	4881.439501
37454	2005-2006	2	45	42	<60	male	others	married	1.5	>1	More than High school	23.93	<25	mild	never	NA	no	yes	yes	no	no	71.25	Moderate_CVH	23463.7343	5865.933575
37455	2005-2006	2	54	64	>=60	male	mexican american	divorced	1.21	>1	Less than High school	34.99	>=30	moderate	now	NA	yes	yes	yes	yes	no	48.75	Low_CVH	11477.23436	2869.308591
37456	2005-2006	1	52	52	<60	female	non-hispanic black	married	2.49	>1	High school	30.48	>=30	heavy	never	no	no	yes	yes	no	yes	40.625	Low_CVH	28122.50447	7030.626117
37457	2005-2006	2	50	72	>=60	female	non-hispanic white	widowed	2.55	>1	More than High school	24.23	<25	mild	now	NA	no	yes	yes	no	yes	62.5	Moderate_CVH	52336.41995	13084.10499
37458	2005-2006	2	44	63	>=60	female	non-hispanic white	married	5	>1	High school	34.61	>=30	mild	former	NA	no	yes	yes	no	no	55.625	Moderate_CVH	62036.2976	15509.0744
37459	2005-2006	2	49	25	<60	male	mexican american	married	0.93	<=1	High school	23.23	<25	mild	never	NA	no	no	no	no	no	80.625	High_CVH	22647.19289	5661.798224
37460	2005-2006	2	57	79	>=60	female	mexican american	divorced	1.53	>1	High school	25.32	¡Ý25 to <30	heavy	now	NA	no	yes	yes	no	no	48.125	Low_CVH	8951.501757	2237.875439
37462	2005-2006	2	53	29	<60	female	non-hispanic white	married	3.75	>1	More than High school	20.59	<25	former	never	no	yes	no	no	no	no	73.75	Moderate_CVH	85596.50165	21399.12541
37467	2005-2006	2	49	46	<60	female	mexican american	married	0.56	<=1	Less than High school	30.54	>=30	mild	never	no	no	yes	no	yes	yes	44.375	Low_CVH	17868.55204	4467.138009
37469	2005-2006	2	54	41	<60	male	mexican american	married	5	>1	More than High school	28.68	¡Ý25 to <30	mild	never	NA	no	yes	yes	no	no	39.375	Low_CVH	19775.57986	4943.894965
37471	2005-2006	2	47	30	<60	female	non-hispanic white	married	3.63	>1	High school	26.55	¡Ý25 to <30	mild	now	no	no	yes	no	no	no	60	Moderate_CVH	110271.5328	27567.88319
37478	2005-2006	1	51	66	>=60	male	others	living with partner	5	>1	More than High school	24.02	<25	mild	former	NA	no	yes	no	no	no	83.125	High_CVH	49637.31532	12409.32883
37480	2005-2006	2	45	50	<60	female	non-hispanic black	divorced	5	>1	More than High school	31.61	>=30	mild	never	no	no	no	no	no	no	61.25	Moderate_CVH	19365.84957	4841.462391
37484	2005-2006	2	52	53	<60	female	non-hispanic black	married	5	>1	High school	22.44	<25	moderate	never	no	no	yes	no	no	no	77.5	Moderate_CVH	23764.3858	5941.096449
37485	2005-2006	1	50	49	<60	male	non-hispanic white	married	5	>1	More than High school	28.25	¡Ý25 to <30	mild	former	NA	no	yes	no	no	yes	79.375	Moderate_CVH	102931.2552	25732.8138
37492	2005-2006	1	55	75	>=60	male	non-hispanic black	married	1.48	>1	Less than High school	52.02	>=30	former	never	NA	yes	yes	yes	yes	no	41.875	Low_CVH	11177.01127	2794.252818
37494	2005-2006	1	44	62	>=60	male	non-hispanic white	married	3.73	>1	High school	34.4	>=30	mild	now	NA	yes	no	yes	yes	no	40.625	Low_CVH	50933.61578	12733.40394
37496	2005-2006	2	48	31	<60	female	non-hispanic white	married	5	>1	More than High school	21.56	<25	mild	never	no	no	no	no	no	no	86.25	High_CVH	96872.04441	24218.0111
37503	2005-2006	1	47	47	<60	male	non-hispanic white	married	0.81	<=1	High school	29.31	¡Ý25 to <30	former	former	NA	no	yes	yes	no	yes	53.75	Moderate_CVH	36876.65937	9219.164843
37509	2005-2006	2	53	35	<60	female	non-hispanic white	married	4	>1	More than High school	23.27	<25	mild	never	no	no	yes	no	no	no	72.5	Moderate_CVH	117055.8283	29263.95707
37510	2005-2006	2	52	73	>=60	male	non-hispanic white	widowed	5	>1	More than High school	27.62	¡Ý25 to <30	mild	never	NA	no	yes	no	no	no	82.5	High_CVH	35315.5389	8828.884725
37512	2005-2006	1	50	26	<60	female	non-hispanic white	married	3.42	>1	More than High school	21.43	<25	moderate	never	no	no	no	yes	no	no	87.5	High_CVH	77513.69657	19378.42414
37515	2005-2006	1	49	67	>=60	female	non-hispanic black	widowed	2.57	>1	More than High school	29.23	¡Ý25 to <30	never	former	NA	yes	yes	yes	yes	no	35	Low_CVH	18844.17692	4711.04423
37520	2005-2006	1	44	66	>=60	male	non-hispanic white	married	5	>1	More than High school	26.96	¡Ý25 to <30	mild	former	NA	no	yes	yes	no	no	70.625	Moderate_CVH	50933.61578	12733.40394
37522	2005-2006	2	49	66	>=60	female	non-hispanic white	married	2.23	>1	High school	26.59	¡Ý25 to <30	mild	never	NA	no	yes	yes	no	yes	65	Moderate_CVH	65448.95774	16362.23943
37523	2005-2006	2	51	61	>=60	male	non-hispanic black	married	0.72	<=1	High school	34.63	>=30	heavy	former	NA	yes	yes	yes	no	no	40.625	Low_CVH	9407.180544	2351.795136
37525	2005-2006	1	58	25	<60	female	mexican american	married	5	>1	More than High school	29.68	¡Ý25 to <30	moderate	never	no	no	no	no	no	yes	83.125	High_CVH	15207.29045	3801.822612
37526	2005-2006	1	55	48	<60	male	non-hispanic white	married	3.88	>1	More than High school	27.74	¡Ý25 to <30	mild	former	NA	no	yes	no	no	no	73.125	Moderate_CVH	88961.70099	22240.42525
37528	2005-2006	1	46	41	<60	female	non-hispanic white	married	4.26	>1	More than High school	33.11	>=30	mild	never	no	yes	yes	yes	no	no	66.25	Moderate_CVH	108347.4878	27086.87194
37531	2005-2006	2	46	41	<60	male	non-hispanic white	living with partner	0.3	<=1	More than High school	30.71	>=30	heavy	former	NA	no	yes	no	no	yes	57.5	Moderate_CVH	97483.13435	24370.78359
37533	2005-2006	1	47	42	<60	male	non-hispanic white	living with partner	1.46	>1	Less than High school	21.78	<25	moderate	now	NA	no	no	no	no	no	53.75	Moderate_CVH	37426.64456	9356.661141
37542	2005-2006	2	44	65	>=60	female	non-hispanic white	widowed	3.57	>1	More than High school	30.28	>=30	moderate	former	NA	no	yes	yes	no	no	50.625	Moderate_CVH	69657.19335	17414.29834
37544	2005-2006	1	47	56	<60	male	others	married	1.29	>1	Less than High school	23.86	<25	former	former	NA	no	yes	yes	no	no	68.125	Moderate_CVH	32614.93283	8153.733207
37551	2005-2006	1	46	83	>=60	male	non-hispanic white	married	5	>1	More than High school	27.96	¡Ý25 to <30	former	never	NA	yes	no	yes	no	yes	75	Moderate_CVH	25813.07672	6453.26918
37556	2005-2006	1	49	58	<60	male	non-hispanic black	married	1.48	>1	More than High school	33.02	>=30	former	former	NA	yes	yes	yes	no	no	49.375	Low_CVH	32455.94806	8113.987015
37558	2005-2006	2	48	62	>=60	male	non-hispanic white	married	5	>1	More than High school	25.5	¡Ý25 to <30	former	former	NA	no	yes	yes	yes	no	70.625	Moderate_CVH	68158.07718	17039.5193
37559	2005-2006	1	47	39	<60	male	non-hispanic white	married	5	>1	More than High school	28.71	¡Ý25 to <30	mild	never	NA	no	yes	no	no	yes	66.25	Moderate_CVH	78792.21221	19698.05305
37560	2005-2006	1	52	61	>=60	male	non-hispanic white	married	3.51	>1	High school	27.65	¡Ý25 to <30	former	former	NA	no	yes	no	no	no	55.625	Moderate_CVH	78681.75885	19670.43971
37561	2005-2006	1	55	34	<60	female	others	divorced	0.16	<=1	High school	31.08	>=30	mild	now	no	no	yes	no	no	no	55	Moderate_CVH	56722.26373	14180.56593
37562	2005-2006	2	49	84	>=60	male	others	divorced	1.14	>1	Less than High school	24.06	<25	never	former	NA	no	no	yes	yes	yes	66.25	Moderate_CVH	22193.9549	5548.488725
37565	2005-2006	1	56	45	<60	male	non-hispanic black	married	3.11	>1	High school	29.92	¡Ý25 to <30	former	never	NA	no	yes	no	no	no	71.875	Moderate_CVH	30999.93978	7749.984946
37567	2005-2006	2	44	25	<60	female	non-hispanic white	married	0.95	<=1	Less than High school	22.2	<25	moderate	now	no	no	no	no	no	no	67.5	Moderate_CVH	63983.71114	15995.92778
37569	2005-2006	1	57	47	<60	male	others	married	4.91	>1	More than High school	28.05	¡Ý25 to <30	mild	never	NA	no	yes	no	yes	yes	65	Moderate_CVH	119479.6885	29869.92212
37570	2005-2006	1	47	53	<60	male	non-hispanic black	divorced	2.09	>1	High school	37.36	>=30	moderate	now	NA	no	no	yes	no	no	50	Moderate_CVH	27328.51988	6832.129971
37573	2005-2006	1	49	22	<60	male	non-hispanic white	never married	0.48	<=1	Less than High school	31.79	>=30	heavy	now	NA	no	yes	no	no	no	45	Low_CVH	62393.97045	15598.49261
37574	2005-2006	2	52	38	<60	male	mexican american	married	0.93	<=1	Less than High school	26.7	¡Ý25 to <30	heavy	now	NA	no	yes	no	no	no	70	Moderate_CVH	21111.68545	5277.921362
37576	2005-2006	2	55	35	<60	female	mexican american	married	5	>1	More than High school	28.83	¡Ý25 to <30	moderate	never	no	no	no	no	no	no	73.75	Moderate_CVH	32154.80572	8038.701429
37580	2005-2006	1	56	70	>=60	female	non-hispanic white	widowed	1.88	>1	High school	28.31	¡Ý25 to <30	former	never	NA	no	yes	yes	no	no	47.5	Low_CVH	66047.16709	16511.79177
37588	2005-2006	2	47	59	<60	male	non-hispanic white	married	4.92	>1	High school	46.98	>=30	former	never	NA	no	yes	yes	yes	yes	55.625	Moderate_CVH	100919.4984	25229.8746
37592	2005-2006	1	56	22	<60	female	mexican american	married	1.48	>1	Less than High school	23.8	<25	heavy	never	no	no	yes	no	no	no	70.625	Moderate_CVH	22560.09704	5640.02426
37593	2005-2006	2	49	73	>=60	male	non-hispanic black	married	1.74	>1	High school	27.81	¡Ý25 to <30	former	former	NA	no	no	yes	no	no	75.625	Moderate_CVH	11712.31301	2928.078253
37599	2005-2006	1	53	48	<60	female	non-hispanic black	married	3.42	>1	More than High school	29.38	¡Ý25 to <30	mild	never	no	no	yes	yes	no	no	70	Moderate_CVH	31274.81682	7818.704205
37600	2005-2006	2	56	47	<60	male	non-hispanic black	married	5	>1	More than High school	31.17	>=30	moderate	never	NA	no	yes	yes	no	no	56.875	Moderate_CVH	20031.54004	5007.885009
37601	2005-2006	1	57	48	<60	male	mexican american	married	3.98	>1	More than High school	28.08	¡Ý25 to <30	mild	never	NA	no	yes	no	no	no	70.625	Moderate_CVH	25140.00201	6285.000502
37604	2005-2006	2	46	73	>=60	female	non-hispanic white	married	1.44	>1	Less than High school	45.18	>=30	never	never	NA	no	yes	yes	no	yes	45.625	Low_CVH	60721.05327	15180.26332
37606	2005-2006	2	46	53	<60	male	non-hispanic white	divorced	5	>1	More than High school	28.53	¡Ý25 to <30	heavy	now	NA	no	yes	yes	no	yes	38.125	Low_CVH	91877.54102	22969.38526
37608	2005-2006	2	51	41	<60	female	others	married	4	>1	More than High school	31.24	>=30	never	never	no	no	yes	no	no	no	72.5	Moderate_CVH	87779.12078	21944.7802
37609	2005-2006	1	50	21	<60	male	non-hispanic white	never married	3.63	>1	High school	28.17	¡Ý25 to <30	never	never	NA	no	no	no	no	no	61.875	Moderate_CVH	99403.15525	24850.78881
37612	2005-2006	2	54	38	<60	male	non-hispanic white	married	4.75	>1	More than High school	25.48	¡Ý25 to <30	moderate	never	NA	no	yes	no	no	yes	68.125	Moderate_CVH	77222.8434	19305.71085
37616	2005-2006	1	47	52	<60	male	non-hispanic white	never married	3.9	>1	Less than High school	22.59	<25	heavy	now	NA	no	no	no	no	yes	61.875	Moderate_CVH	89699.827	22424.95675
37617	2005-2006	2	51	60	>=60	female	non-hispanic black	divorced	2.29	>1	More than High school	43.63	>=30	former	never	NA	yes	yes	yes	no	yes	56.875	Moderate_CVH	14226.29732	3556.574329
37628	2005-2006	1	55	53	<60	male	non-hispanic white	married	1.99	>1	High school	16.04	<25	heavy	now	NA	no	no	no	no	no	65.625	Moderate_CVH	82914.56594	20728.64148
37629	2005-2006	2	46	80	>=60	male	non-hispanic white	divorced	1.7	>1	Less than High school	24.74	<25	mild	former	NA	no	yes	yes	no	no	71.875	Moderate_CVH	12121.30403	3030.326007
37631	2005-2006	1	47	38	<60	male	non-hispanic white	married	5	>1	More than High school	31.52	>=30	heavy	never	NA	no	yes	no	no	no	71.25	Moderate_CVH	78529.89457	19632.47364
37639	2005-2006	2	44	26	<60	female	others	married	1.9	>1	High school	28.59	¡Ý25 to <30	mild	never	no	no	yes	no	no	no	78.125	Moderate_CVH	57947.44707	14486.86177
37645	2005-2006	2	56	31	<60	female	non-hispanic black	living with partner	2.22	>1	High school	31.01	>=30	heavy	never	no	no	yes	no	no	yes	60	Moderate_CVH	21302.86282	5325.715705
37646	2005-2006	2	58	66	>=60	male	non-hispanic black	separated	1.81	>1	High school	28.21	¡Ý25 to <30	mild	never	NA	no	yes	yes	no	yes	63.125	Moderate_CVH	10601.99987	2650.499967
37648	2005-2006	2	44	64	>=60	male	non-hispanic white	divorced	0.92	<=1	High school	26.48	¡Ý25 to <30	heavy	now	NA	no	no	no	no	no	68.75	Moderate_CVH	30885.98552	7721.496379
37649	2005-2006	2	46	71	>=60	male	non-hispanic black	married	3.33	>1	High school	25.23	¡Ý25 to <30	mild	former	NA	no	yes	no	no	no	76.25	Moderate_CVH	12417.30127	3104.325317
37650	2005-2006	2	49	60	>=60	female	non-hispanic white	married	1.89	>1	Less than High school	27.79	¡Ý25 to <30	former	former	NA	no	yes	yes	no	no	47.5	Low_CVH	65448.95774	16362.23943
37653	2005-2006	2	47	82	>=60	female	non-hispanic white	separated	5	>1	More than High school	27.27	¡Ý25 to <30	former	never	NA	no	yes	no	yes	no	56.875	Moderate_CVH	40185.89718	10046.4743
37655	2005-2006	1	50	38	<60	male	non-hispanic black	divorced	2.1	>1	High school	39.34	>=30	heavy	never	NA	no	no	yes	no	yes	51.875	Moderate_CVH	28934.20693	7233.551732
37657	2005-2006	2	52	75	>=60	male	non-hispanic white	married	5	>1	More than High school	26	¡Ý25 to <30	mild	never	NA	no	yes	yes	no	yes	68.125	Moderate_CVH	35315.5389	8828.884725
37659	2005-2006	2	56	42	<60	female	non-hispanic black	married	2.99	>1	More than High school	30.45	>=30	heavy	now	no	yes	yes	no	no	yes	40.625	Low_CVH	19192.60247	4798.150619
37665	2005-2006	2	49	76	>=60	female	non-hispanic white	married	1.52	>1	More than High school	22.98	<25	moderate	former	NA	no	no	no	no	no	89.375	High_CVH	52882.08481	13220.5212
37667	2005-2006	1	51	65	>=60	male	non-hispanic black	married	4.13	>1	More than High school	26.25	¡Ý25 to <30	mild	former	NA	yes	yes	yes	yes	no	51.875	Moderate_CVH	8491.163498	2122.790875
37668	2005-2006	1	45	83	>=60	female	non-hispanic white	widowed	4.91	>1	High school	27.34	¡Ý25 to <30	mild	former	NA	no	yes	yes	no	no	64.375	Moderate_CVH	32826.01174	8206.502934
37670	2005-2006	2	44	78	>=60	male	non-hispanic white	divorced	1.83	>1	Less than High school	24.98	<25	mild	former	NA	yes	yes	no	no	no	79.375	Moderate_CVH	41866.97719	10466.7443
37671	2005-2006	1	55	46	<60	female	non-hispanic black	married	5	>1	More than High school	24.66	<25	mild	former	no	no	yes	no	no	no	61.25	Moderate_CVH	28553.51251	7138.378128
37682	2005-2006	2	50	74	>=60	male	non-hispanic white	divorced	2.24	>1	More than High school	31.84	>=30	mild	former	NA	yes	yes	yes	yes	no	46.875	Low_CVH	40938.88666	10234.72166
37683	2005-2006	1	52	48	<60	female	non-hispanic black	widowed	0.84	<=1	High school	38.38	>=30	never	never	no	no	yes	no	yes	yes	74.375	Moderate_CVH	28302.85536	7075.71384
37685	2005-2006	2	51	54	<60	male	non-hispanic white	married	5	>1	More than High school	29.98	¡Ý25 to <30	former	former	NA	no	yes	yes	no	no	70.625	Moderate_CVH	78585.83284	19646.45821
37686	2005-2006	1	54	29	<60	female	non-hispanic white	never married	4.97	>1	More than High school	23.29	<25	former	never	no	no	no	no	no	no	85.625	High_CVH	72251.57569	18062.89392
37687	2005-2006	1	45	44	<60	male	non-hispanic white	married	5	>1	More than High school	31.73	>=30	mild	former	NA	no	yes	yes	no	yes	78.125	Moderate_CVH	89197.94932	22299.48733
37688	2005-2006	1	58	24	<60	male	others	never married	3.06	>1	More than High school	29.94	¡Ý25 to <30	moderate	now	NA	no	yes	no	no	no	50	Moderate_CVH	27900.89269	6975.223173
37690	2005-2006	1	49	58	<60	female	non-hispanic white	never married	1.88	>1	More than High school	48.48	>=30	former	former	no	no	yes	yes	no	no	39.375	Low_CVH	116640.874	29160.2185
37692	2005-2006	2	48	22	<60	male	non-hispanic white	living with partner	3.88	>1	More than High school	25.19	¡Ý25 to <30	heavy	now	NA	no	yes	no	no	yes	45	Low_CVH	90538.83041	22634.7076
37697	2005-2006	1	46	55	<60	female	non-hispanic white	married	3.37	>1	High school	21.69	<25	moderate	now	no	no	no	no	no	yes	55.625	Moderate_CVH	108893.71	27223.42749
37700	2005-2006	2	47	72	>=60	male	non-hispanic white	married	5	>1	High school	28.64	¡Ý25 to <30	mild	never	NA	no	yes	no	no	no	71.25	Moderate_CVH	48584.09534	12146.02384
37702	2005-2006	1	47	71	>=60	male	non-hispanic white	married	2.03	>1	High school	24.75	<25	mild	never	NA	no	yes	yes	no	yes	73.75	Moderate_CVH	44942.16395	11235.54099
37708	2005-2006	2	44	54	<60	male	non-hispanic white	never married	0	<=1	High school	28.4	¡Ý25 to <30	former	now	NA	no	yes	yes	no	yes	36.875	Low_CVH	30312.5279	7578.131974
37710	2005-2006	1	44	43	<60	female	non-hispanic white	divorced	3.51	>1	More than High school	22.17	<25	moderate	never	no	no	yes	no	no	no	85.625	High_CVH	79272.51189	19818.12797
37712	2005-2006	2	45	70	>=60	male	others	married	0.75	<=1	Less than High school	27.55	¡Ý25 to <30	former	never	NA	no	yes	yes	no	yes	52.5	Moderate_CVH	10303.81427	2575.953567
37714	2005-2006	1	44	52	<60	female	non-hispanic white	married	5	>1	More than High school	19.85	<25	mild	former	no	no	no	no	no	yes	91.25	High_CVH	78524.67776	19631.16944
37715	2005-2006	2	57	45	<60	male	non-hispanic white	married	5	>1	Less than High school	26.97	¡Ý25 to <30	mild	never	NA	no	no	yes	no	yes	83.75	High_CVH	94932.0434	23733.01085
37716	2005-2006	1	46	37	<60	male	others	married	5	>1	More than High school	26.64	¡Ý25 to <30	former	never	NA	no	yes	yes	no	yes	71.25	Moderate_CVH	57930.79659	14482.69915
37717	2005-2006	1	55	61	>=60	male	mexican american	widowed	1.17	>1	High school	29.52	¡Ý25 to <30	mild	former	NA	yes	yes	yes	yes	no	56.25	Moderate_CVH	4977.053876	1244.263469
37725	2005-2006	1	46	71	>=60	female	non-hispanic white	married	4.37	>1	More than High school	25.81	¡Ý25 to <30	moderate	never	NA	no	yes	yes	no	yes	65.625	Moderate_CVH	60936.36482	15234.0912
37727	2005-2006	1	44	65	>=60	male	non-hispanic white	married	5	>1	More than High school	24.14	<25	mild	never	NA	no	yes	yes	no	yes	85	High_CVH	54937.10026	13734.27507
37729	2005-2006	1	56	36	<60	female	mexican american	separated	1.37	>1	Less than High school	30.78	>=30	heavy	never	no	no	yes	yes	no	no	65.625	Moderate_CVH	28126.89629	7031.724072
37730	2005-2006	2	46	23	<60	female	non-hispanic white	never married	0.68	<=1	High school	40.52	>=30	heavy	now	no	no	yes	no	no	no	57.5	Moderate_CVH	60957.68221	15239.42055
37732	2005-2006	2	54	28	<60	male	non-hispanic black	never married	3.06	>1	More than High school	27.39	¡Ý25 to <30	heavy	now	NA	no	no	no	no	no	61.875	Moderate_CVH	26195.12337	6548.780844
37735	2005-2006	1	58	30	<60	male	others	never married	5	>1	More than High school	21.46	<25	mild	former	NA	no	no	no	no	no	88.125	High_CVH	82526.17547	20631.54387
37738	2005-2006	1	54	30	<60	female	others	married	0.83	<=1	More than High school	22.81	<25	never	never	no	no	no	no	yes	no	73.75	Moderate_CVH	61173.96349	15293.49087
37739	2005-2006	1	57	28	<60	female	non-hispanic white	living with partner	2.09	>1	More than High school	19.12	<25	mild	never	no	no	yes	no	no	no	64.375	Moderate_CVH	90276.25637	22569.06409
37741	2005-2006	1	44	54	<60	female	non-hispanic black	divorced	3.66	>1	More than High school	24.96	<25	mild	never	no	yes	yes	yes	yes	no	65	Moderate_CVH	24254.19381	6063.548452
37743	2005-2006	2	45	63	>=60	male	non-hispanic black	married	5	>1	High school	24.87	<25	former	former	NA	no	yes	yes	no	no	55.625	Moderate_CVH	6865.996591	1716.499148
37753	2005-2006	2	54	23	<60	female	others	married	3.61	>1	More than High school	21.56	<25	heavy	never	no	no	yes	no	no	no	73.75	Moderate_CVH	70154.4987	17538.62468
37754	2005-2006	1	45	82	>=60	male	non-hispanic white	widowed	1.25	>1	High school	32.41	>=30	mild	former	NA	no	yes	yes	no	no	60	Moderate_CVH	10905.92145	2726.480364
37755	2005-2006	1	57	57	<60	female	mexican american	widowed	1.25	>1	More than High school	17.88	<25	former	never	no	no	yes	no	no	no	85	High_CVH	24843.83398	6210.958496
37762	2005-2006	2	51	84	>=60	male	non-hispanic white	widowed	1.84	>1	Less than High school	22.35	<25	mild	former	NA	yes	yes	yes	no	no	65	Moderate_CVH	20834.43858	5208.609644
37763	2005-2006	1	50	37	<60	female	non-hispanic white	married	3.54	>1	More than High school	20.27	<25	mild	never	no	no	no	no	no	no	74.375	Moderate_CVH	106002.3457	26500.58641
37765	2005-2006	1	51	73	>=60	male	non-hispanic black	married	5	>1	More than High school	33.08	>=30	former	never	NA	no	yes	yes	yes	no	61.25	Moderate_CVH	9994.129567	2498.532392
37766	2005-2006	2	55	46	<60	male	non-hispanic white	married	5	>1	High school	24.89	<25	never	never	NA	no	yes	no	no	yes	81.875	High_CVH	119479.6885	29869.92212
[truncated: 10,541 more rows]
